# Supplementary material for: In-hospital survival and predictors of mortality among stroke patients at a tertiary hospital in Ghana: A retrospective cohort study
Source: PLoS One. 2026 Jan 7;21(1):e0340447. doi: 10.1371/journal.pone.0340447 (PMC12795378; doi:10.1371/journal.pone.0340447)
Supplement: S1 File — (XLSX) [file pone.0340447.s001.xlsx]

## Sheet: Sheet1
Sr.No.	creatinine µmol/L	rbs mmol/L	urea mmol/L	Bilirubin	seizures	dysphagia	dysarthria	Aphasia	RULW	LULW	RLLW	LLLW	Facial weakness	Heart rate	respiratory rate	temperature	SBP	DBP	oxygen saturation	Age	Sex	Occupation	Educational Status	Outcome of Admission	NHIS Status	Ethnicity	BMI/ OBERCITY/kg/m2	Smoking status	Stroke type	Family History	Hypertension	DM	Pneumina	Kidney Disease	Atrial Fibr	GCS	Alcohol	Length of Hospital stay in days
1	336.1	5.9	10.63	5.3	No	No	No	No	Yes	Yes	Yes	Yes	No	95	22	36.6	149	87	95	65	Male	Employed	SHS	Alive	Yes	Dagombas	NA	No	Hemorrhagic Stroke	No	Yes	No	No	No	No	12	No	8
2	110	7.6	8.3	11.1	No	Yes	No	Yes	Yes	Yes	Yes	Yes	No	150	23	37.3	93	61	65	41	Female	Employed	No Education	Death	No	Others	NA	No	Hemorrhagic Stroke	No	Yes	No	Yes	No	No	6	No	1
3	3.25	11.3	10.11	4.7	No	No	No	No	No	No	No	No	No	106	17	39.5	174	99	94	56	Male	Employed	TERTIARY	Alive	No	Others	NA	No	Hemorrhagic Stroke	No	No	No	No	No	No	15	No	3
4	305.9	13.5	7.34	8.3	No	No	No	Yes	Yes	No	Yes	No	No	99	21	36.2	128	75	96	57	Male	Unemployed	TERTIARY	Alive	Yes	Others	NA	No	Hemorrhagic Stroke	No	Yes	Yes	Yes	No	No	15	No	11
5	44	12.4	1.7	6.75	No	Yes	No	No	No	No	No	No	No	124	24	36.2	203	137	93	46	Female	Employed	No Education	Death	Yes	Dagombas	NA	No	Hemorrhagic Stroke	No	Yes	No	No	No	No	11	No	2
6	125	8	3.5	9.1	Yes	Yes	No	Yes	No	No	No	No	No	86	19	36.5	140	81	96	61	Female	Employed	No Education	Death	No	Dagombas	NA	No	Hemorrhagic Stroke	No	No	No	Yes	No	No	15	No	3
7	24.5	7.9	9.1	12.4	Yes	Yes	Yes	No	No	Yes	No	Yes	Yes	117	26	36.8	206	134	97	72	Male	Unemployed	No Education	Alive	No	Others	NA	No	Hemorrhagic Stroke	No	Yes	No	Yes	No	No	6	No	5
8	175.7	10.3	14.67	13.3	No	No	Yes	No	Yes	Yes	Yes	Yes	Yes	67	18	36.5	145	59	94	84	Female	Employed	No Education	Alive	Yes	Others	NA	No	Hemorrhagic Stroke	Yes	Yes	No	No	No	No	12	Yes	6
9	115	9.1	8.3	4.6	Yes	No	No	No	Yes	Yes	Yes	Yes	No	148	19	40.7	113	72	77	54	Male	Employed	TERTIARY	Alive	Yes	Others	NA	No	Hemorrhagic Stroke	No	No	No	Yes	No	No	15	No	1
10	78.1	3.6	5.3	7.8	No	No	Yes	No	No	No	No	No	No	102	22	36.4	151	86	98	69	Female	Employed	No Education	Alive	No	Dagombas	27.62	No	Ischemic stroke	No	No	Yes	No	No	No	15	No	11
11	175.4	8	7.86	17.9	No	No	No	No	No	No	No	No	No	94	24	36.5	172	111	96	77	Male	Unemployed	No Education	Alive	Yes	Dagombas	NA	No	Hemorrhagic Stroke	No	Yes	No	No	No	No	9	No	5
12	2.9	9.6	11	9.42	Yes	No	Yes	No	No	No	No	No	No	100	22	36.8	136	64	95	91	Female	Unemployed	TERTIARY	Alive	Yes	Others	NA	No	Hemorrhagic Stroke	No	Yes	No	No	No	No	15	No	32
13	34.6	12.5	6.7	5.98	No	No	No	No	No	No	Yes	Yes	No	101	23	37.1	123	88	96	51	Male	Employed	No Education	Alive	Yes	Dagombas	NA	No	Hemorrhagic Stroke	No	Yes	No	No	No	No	15	Yes	3
14	67.8	6.2	7	7.32	No	No	No	No	No	No	No	No	No	64	12	36.7	222	115	97	78	Male	Employed	TERTIARY	Alive	No	Others	NA	No	Hemorrhagic Stroke	No	No	No	No	No	No	9	No	1
15	81.2	7.4	4.45	8.96	No	Yes	Yes	Yes	Yes	Yes	Yes	Yes	No	87	22	36.6	143	88	95	64	Male	Unemployed	No Education	Death	Yes	Others	NA	No	Hemorrhagic Stroke	No	Yes	Yes	No	No	No	15	No	1
16	72.2	13.8	3.11	7.72	No	Yes	No	No	No	Yes	No	Yes	No	80	20	36.4	112	78	95	72	Female	Unemployed	No Education	Alive	Yes	Others	NA	No	Hemorrhagic Stroke	No	Yes	No	Yes	No	No	15	No	4
17	130.6	10.1	3.29	10.16	Yes	No	No	No	No	No	No	No	No	80	20	36.7	208	121	97	80	Male	Retired	SHS	Alive	Yes	Dagombas	18.89	No	Hemorrhagic Stroke	No	Yes	No	Yes	No	No	15	No	6
18	179	12.2	12.51	9.02	No	No	No	No	No	No	No	No	No	67	24	36.2	98	57	99	63	Male	Retired	TERTIARY	Alive	Yes	Others	25.65	No	Ischemic stroke	Yes	Yes	Yes	No	No	No	8	No	4
19	114.4	9.3	8.16	5.12	Yes	Yes	Yes	Yes	Yes	No	Yes	Yes	No	104	22	36.8	123	84	86	57	Female	Employed	No Education	Death	Yes	Dagombas	NA	No	Hemorrhagic Stroke	No	Yes	No	Yes	No	No	4	No	7
20	183.5	7.8	14.44	9.44	No	No	No	No	No	No	No	No	No	85	22	35.6	122	68	96	43	Female	Unemployed	No Education	Alive	Yes	Others	NA	No	Hemorrhagic Stroke	No	Yes	No	Yes	No	No	11	No	16
21	128.5	10	5.09	11.07	No	No	No	No	Yes	No	Yes	No	No	67	21	36.4	209	121	97	34	Male	Employed	TERTIARY	Alive	No	Others	NA	No	Hemorrhagic Stroke	No	Yes	No	No	No	No	15	No	10
22	33.88	12	7	10.72	No	Yes	No	No	No	Yes	No	Yes	Yes	109	21	36.6	95	73	96	92	Female	Employed	No Education	Death	Yes	Others	NA	No	Hemorrhagic Stroke	No	Yes	No	No	No	No	11	No	1
23	33.9	11	2.98	13.3	No	No	No	No	No	Yes	No	Yes	Yes	84	15	37.3	119	67	97	26	Male	Employed	No Education	Alive	No	Dagombas	NA	No	Hemorrhagic Stroke	No	No	No	No	No	No	15	Yes	16
24	95.9	7.8	9.48	9.14	No	No	Yes	Yes	No	No	No	No	No	120	25	39.9	151	84	94	57	Male	Unemployed	No Education	Death	Yes	Others	NA	No	Hemorrhagic Stroke	No	No	No	Yes	No	No	15	No	2
25	24.5	9	3.45	4.16	Yes	No	No	No	No	No	No	No	No	96	23	38.7	117	80	99	32	Male	Unemployed	TERTIARY	Alive	Yes	Others	NA	No	Hemorrhagic Stroke	No	No	No	No	No	No	7	No	12
26	115	3.5	8.3	18.45	Yes	Yes	Yes	Yes	Yes	Yes	Yes	Yes	No	120	25	36.7	118	81	92	76	Male	Unemployed	No Education	Death	Yes	Others	NA	No	Hemorrhagic Stroke	No	Yes	No	No	No	No	10	No	0
27	46.6	7.7	4.53	11.26	No	No	No	No	No	No	No	No	No	72	21	37.1	160	94	98	61	Male	Employed	No Education	Alive	Yes	Dagombas	NA	No	Hemorrhagic Stroke	No	No	No	No	No	No	15	No	0
28	110	7.9	8.3	6.79	No	No	No	No	No	No	No	No	No	129	28	36.7	152	96	96	48	Female	Unemployed	No Education	Death	Yes	Others	NA	No	Hemorrhagic Stroke	No	Yes	No	Yes	No	No	12	No	2
29	43	16.2	5.38	21.81	No	Yes	Yes	Yes	No	Yes	No	Yes	Yes	81	26	37.5	286	127	99	55	Female	Employed	No Education	Death	No	Others	NA	No	Hemorrhagic Stroke	No	Yes	Yes	Yes	No	No	6	No	4
30	89.1	8.3	6.1	11.96	No	Yes	Yes	No	Yes	Yes	Yes	Yes	No	82	18	35.9	127	92	96	66	Male	Retired	TERTIARY	Alive	Yes	Others	NA	No	Hemorrhagic Stroke	No	Yes	No	No	No	No	3	No	7
31	68.8	13.1	48	10.62	No	No	No	No	No	No	No	No	Yes	92	24	36.2	229	126	98	50	Female	Unemployed	No Education	Alive	No	Others	NA	No	Hemorrhagic Stroke	No	Yes	No	Yes	No	No	5	No	10
32	65.7	6.3	3.07	11.96	No	No	Yes	Yes	Yes	No	Yes	No	Yes	84	20	36.4	130	90	99	62	Female	Employed	SHS	Alive	Yes	Dagombas	NA	No	Hemorrhagic Stroke	No	Yes	No	No	No	No	15	No	0
33	68.7	7	9.41	10.91	Yes	No	Yes	No	No	No	No	No	No	105	21	37.3	206	130	100	49	Male	Unemployed	No Education	Death	Yes	Gonjas	NA	Yes	Hemorrhagic Stroke	No	Yes	No	Yes	No	No	7	No	10
34	110.1	9.2	5.7	8.11	No	No	Yes	Yes	Yes	Yes	Yes	Yes	No	114	20	36.3	171	104	94	78	Female	Employed	No Education	Alive	Yes	Dagombas	NA	No	Hemorrhagic Stroke	No	Yes	Yes	Yes	No	No	6	No	11
35	134.7	8	21.92	11.57	No	No	Yes	Yes	Yes	No	Yes	No	No	98	21	36.7	186	114	98	75	Female	Employed	SHS	Alive	Yes	Others	NA	No	Hemorrhagic Stroke	No	Yes	No	No	No	No	11	No	7
36	112	16.2	1.86	6.32	No	No	Yes	Yes	Yes	No	Yes	No	No	95	22	36.3	151	86	99	55	Male	Unemployed	No Education	Alive	Yes	Others	NA	No	Hemorrhagic Stroke	No	Yes	Yes	No	No	No	15	No	21
37	227.3	16.9	13.71	5.92	No	No	No	No	No	No	No	No	No	97	23	36.8	108	77	96	50	Male	Unemployed	No Education	Death	No	Dagombas	NA	No	Hemorrhagic Stroke	No	Yes	Yes	No	No	No	10	No	1
38	159.4	9.1	11.56	4.16	No	No	No	No	No	No	No	No	No	95	18	35.8	142	84	99	62	Male	Employed	No Education	Alive	Yes	Dagombas	NA	No	Hemorrhagic Stroke	No	Yes	No	No	No	No	15	No	16
39	82.5	7.3	9.22	10.58	No	No	No	No	No	No	No	No	No	83	22	36.7	122	65	98	54	Female	Employed	No Education	Alive	Yes	Others	NA	No	Ischemic stroke	No	No	Yes	No	No	No	15	No	16
40	75.5	7.2	6.96	20.41	No	No	Yes	No	Yes	No	Yes	No	No	101	20	36.4	151	91	93	57	Female	Unemployed	No Education	Death	Yes	Dagombas	NA	No	Hemorrhagic Stroke	No	Yes	No	Yes	No	No	3	No	5
41	62.7	6.7	4.77	11.59	No	No	No	No	No	No	No	No	No	115	20	37.5	109	75	97	55	Male	Employed	SHS	Alive	No	Others	NA	No	Hemorrhagic Stroke	No	No	No	No	No	No	15	No	1
42	79.5	5.1	4.89	17.52	No	No	No	No	No	Yes	No	Yes	No	61	17	36.9	134	87	98	39	Male	Employed	TERTIARY	Alive	Yes	Others	NA	No	Hemorrhagic Stroke	No	Yes	No	No	No	No	15	No	2
43	59	5.9	4.33	7.54	No	No	No	Yes	Yes	No	Yes	No	Yes	68	20	37	157	85	98	51	Female	Employed	TERTIARY	Alive	Yes	Others	35.35	No	Hemorrhagic Stroke	No	Yes	Yes	No	No	No	15	No	2
44	120.9	12.7	5.79	10.47	No	No	Yes	No	No	No	No	No	Yes	91	21	36.7	132	67	95	73	Male	Unemployed	No Education	Death	Yes	Others	25.91	No	Hemorrhagic Stroke	No	Yes	Yes	No	No	No	12	No	1
45	67.4	7.2	6.74	6.44	No	No	No	Yes	No	No	Yes	Yes	Yes	126	22	36.2	166	106	92	82	Male	Employed	No Education	Alive	Yes	Dagombas	NA	No	Hemorrhagic Stroke	No	Yes	No	Yes	No	No	3	No	2
46	61.8	6.7	4.71	7.67	No	No	No	Yes	Yes	No	Yes	No	No	108	14	36.6	122	73	97	56	Male	Unemployed	No Education	Death	No	Others	NA	No	Hemorrhagic Stroke	No	No	No	No	No	No	15	Yes	8
47	44	7.6	1.7	15.97	No	No	No	No	No	Yes	No	Yes	No	132	18	35.7	146	94	95	38	Female	Employed	Basic	Death	Yes	Others	NA	No	Hemorrhagic Stroke	No	No	No	Yes	No	No	15	No	8
48	66.2	8.9	6.72	5.95	No	No	No	Yes	Yes	Yes	Yes	Yes	No	86	22	36.4	121	78	98	78	Male	Employed	No Education	Alive	Yes	Others	NA	No	Hemorrhagic Stroke	No	Yes	No	Yes	No	No	15	No	7
49	87.3	10.3	5.83	6.07	No	No	No	Yes	Yes	Yes	Yes	Yes	No	86	19	35.8	113	66	99	76	Female	Employed	No Education	Alive	Yes	Dagombas	NA	No	Hemorrhagic Stroke	No	Yes	Yes	No	No	No	10	No	15
50	23	19.1	7	7.74	No	No	Yes	No	No	No	No	No	No	131	24	37.2	72	46	98	59	Female	Employed	No Education	Alive	Yes	Dagombas	NA	No	Hemorrhagic Stroke	Yes	Yes	Yes	No	No	No	15	Yes	5
51	83.6	7.5	4.5	28.9	No	No	No	Yes	Yes	No	Yes	No	Yes	55	20	36.2	110	80	98	53	Male	Employed	No Education	Alive	No	Dagombas	NA	No	Hemorrhagic Stroke	No	No	No	No	No	No	6	No	1
52	68.5	7.6	7.69	10.98	No	No	No	No	Yes	Yes	Yes	Yes	No	150	25	36.6	137	100	92	78	Female	Employed	No Education	Death	Yes	Dagombas	NA	No	Hemorrhagic Stroke	No	No	No	Yes	No	No	7	No	2
53	180.4	10.1	25.17	30.49	No	No	No	No	No	No	No	No	No	58	20	37.1	109	68	93	84	Female	Unemployed	No Education	Death	No	Dagombas	NA	No	Hemorrhagic Stroke	No	Yes	Yes	No	Yes	No	15	No	21
54	25	9.11	8.1	13.26	No	Yes	No	Yes	No	Yes	No	Yes	No	87	25	37	127	80	94	51	Male	Employed	No Education	Alive	Yes	Dagombas	NA	No	Ischemic stroke	No	Yes	No	No	No	No	4	No	8
55	69.3	8.6	6.16	7.66	Yes	No	Yes	No	No	No	Yes	Yes	Yes	65	18	37.1	140	61	99	68	Female	Employed	No Education	Alive	Yes	Others	NA	No	Hemorrhagic Stroke	No	No	No	No	No	No	15	No	4
56	60.4	5.2	1.35	8.47	No	No	No	No	Yes	No	Yes	No	No	65	18	37.4	112	62	100	76	Male	Retired	TERTIARY	Alive	Yes	Others	NA	No	Hemorrhagic Stroke	No	No	No	No	No	No	15	No	5
57	69.1	10.5	4.6	7.55	No	No	Yes	Yes	No	No	No	No	No	99	18	39.4	141	72	100	80	Male	Retired	No Education	Alive	Yes	Others	NA	No	Hemorrhagic Stroke	No	Yes	Yes	Yes	No	No	15	No	9
58	34.1	6.8	6.7	5.21	No	No	No	No	Yes	Yes	Yes	Yes	No	114	26	36.4	129	82	98	75	Male	Unemployed	No Education	Alive	No	Others	NA	No	Hemorrhagic Stroke	No	No	No	No	No	No	5	No	10
59	139.9	19.4	7.95	8.88	No	No	Yes	No	Yes	No	Yes	No	No	79	20	36.7	120	75	95	67	Male	Retired	TERTIARY	Alive	Yes	Others	NA	No	Hemorrhagic Stroke	No	Yes	No	No	No	No	15	No	12
60	60.9	13.3	5.87	9.32	No	No	No	Yes	No	No	No	No	No	90	24	37	189	107	90	85	Female	Retired	No Education	Death	Yes	Dagombas	NA	No	Hemorrhagic Stroke	No	Yes	No	Yes	No	No	15	No	1
61	193.58	8.1	5.29	6.67	Yes	No	No	Yes	No	No	No	No	No	104	25	39	210	132	90	52	Male	Employed	No Education	Death	Yes	Dagombas	NA	No	Hemorrhagic Stroke	No	Yes	No	Yes	No	No	15	No	0
62	403.4	7.2	16.7	5.771	Yes	Yes	No	No	No	Yes	No	Yes	No	56	22	36.3	129	96	88	73	Male	Retired	TERTIARY	Death	Yes	Others	NA	No	Ischemic stroke	No	Yes	No	Yes	No	No	15	No	1
63	115	7.6	8.3	8.33	No	No	No	Yes	No	No	No	No	No	76	12	36.2	176	93	97	87	Male	Retired	SHS	Death	Yes	Others	NA	Yes	Hemorrhagic Stroke	No	Yes	No	No	No	No	15	No	1
64	94.3	6.7	4.22	4.16	No	No	No	No	No	Yes	No	Yes	No	82	19	36.7	169	108	94	83	Female	Unemployed	No Education	Death	Yes	Dagombas	NA	No	Hemorrhagic Stroke	No	Yes	No	No	No	No	14	Yes	2
65	75.6	8.8	3.26	6.32	No	No	No	No	No	No	No	No	No	96	20	36.4	177	90	95	77	Female	Employed	No Education	Death	Yes	Dagombas	NA	No	Hemorrhagic Stroke	No	Yes	No	No	No	No	15	No	1
66	101.5	11.6	4.12	10.43	No	No	No	No	No	Yes	No	Yes	No	75	20	37.2	155	95	95	37	Male	Employed	No Education	Death	Yes	Others	NA	No	Hemorrhagic Stroke	No	Yes	Yes	No	No	No	10	No	5
67	92	6.3	3.56	17.64	Yes	No	No	Yes	Yes	No	Yes	No	No	87	23	37.1	141	95	99	51	Male	Employed	No Education	Alive	No	Dagombas	NA	No	Hemorrhagic Stroke	No	Yes	No	Yes	No	No	15	No	28
68	56.8	10	3.34	10.58	No	No	No	Yes	No	No	No	No	No	100	20	36.2	118	79	99	42	Female	Employed	No Education	Alive	Yes	Others	NA	No	Hemorrhagic Stroke	No	Yes	No	No	No	No	10	No	2
69	170	5.6	9.4	9.47	No	No	No	Yes	No	Yes	No	Yes	No	136	22	37.1	189	134	94	60	Male	Employed	SHS	Death	No	Dagombas	NA	No	Hemorrhagic Stroke	No	Yes	No	No	No	No	8	No	2
70	82.9	7.8	10.37	18.4	No	No	No	Yes	Yes	No	Yes	No	No	82	22	36.8	128	87	93	76	Female	Employed	No Education	Alive	Yes	Dagombas	NA	No	Hemorrhagic Stroke	No	Yes	No	No	No	No	15	No	5
71	131.4	5.6	6.09	7.23	No	No	No	No	Yes	No	Yes	No	No	72	16	36.5	161	102	95	54	Female	Employed	SHS	Alive	No	Others	NA	No	Hemorrhagic Stroke	No	Yes	No	Yes	No	No	13	No	17
72	245.8	4.6	6.33	7.01	No	No	Yes	No	No	Yes	No	Yes	No	111	21	36.4	92	61	90	40	Female	Employed	No Education	Death	Yes	Dagombas	NA	No	Hemorrhagic Stroke	No	Yes	No	Yes	No	No	11	No	1
73	77.6	5.6	5.27	7.08	No	No	No	No	Yes	No	Yes	No	Yes	83	19	36.1	131	78	92	77	Female	Employed	SHS	Alive	Yes	Dagombas	NA	Yes	Ischemic stroke	No	No	No	Yes	No	No	15	No	21
74	219.1	7.7	18.32	18.32	No	No	No	No	No	No	No	No	No	106	22	37.2	179	106	99	69	Male	Unemployed	SHS	Alive	Yes	Others	NA	Yes	Hemorrhagic Stroke	No	Yes	No	Yes	Yes	No	15	No	8
75	108.5	10.8	5.46	24.56	No	No	No	No	No	No	No	No	No	89	23	36.6	223	128	99	42	Female	Employed	Basic	Alive	No	Dagombas	21.83	No	Hemorrhagic Stroke	No	Yes	Yes	No	No	No	14	No	11
76	107.3	5.3	4.5	12.81	No	No	Yes	No	No	No	No	No	No	89	19	36.5	217	160	96	47	Male	Unemployed	No Education	Alive	No	Dagombas	NA	No	Hemorrhagic Stroke	No	Yes	No	No	No	No	12	No	1
77	55.9	9.6	2.21	9.15	No	No	No	Yes	Yes	Yes	Yes	Yes	Yes	94	20	36	120	71	95	76	Female	Employed	No Education	Alive	Yes	Dagombas	NA	No	Ischemic stroke	No	Yes	No	No	No	No	15	No	10
78	32.7	6.9	2.42	5.78	No	Yes	No	No	Yes	No	Yes	Yes	No	59	15	36.9	120	63	95	59	Female	Unemployed	No Education	Death	Yes	Others	NA	No	Ischemic stroke	No	No	No	No	No	No	15	No	2
79	239	31.2	27.04	10.77	Yes	No	No	No	Yes	Yes	Yes	Yes	Yes	70	24	36.1	129	80	92	37	Female	Employed	No Education	Death	No	Dagombas	NA	No	Hemorrhagic Stroke	No	No	No	No	No	No	6	No	1
80	1421.5	20	80.9	9.51	No	No	No	No	Yes	Yes	Yes	Yes	No	135	20	36	171	121	96	39	Female	Employed	No Education	Alive	No	Others	NA	No	Ischemic stroke	No	Yes	No	No	No	No	11	No	7
81	193	7.9	10.67	3.74	No	No	Yes	Yes	No	Yes	No	Yes	No	136	26	36.6	156	108	99	61	Male	Employed	No Education	Death	Yes	Others	NA	No	Hemorrhagic Stroke	No	Yes	No	No	No	No	7	No	6
82	69.4	5.8	5.61	4.5	No	No	No	No	No	No	Yes	Yes	No	105	21	36.1	137	87	94	66	Male	Retired	TERTIARY	Alive	No	Gonjas	NA	No	Hemorrhagic Stroke	No	Yes	Yes	No	No	No	13	No	9
83	100.1	10.6	8.27	31.58	Yes	No	Yes	No	Yes	No	Yes	No	No	80	22	37	157	96	98	66	Male	Employed	No Education	Alive	Yes	Gonjas	30.93	No	Hemorrhagic Stroke	No	Yes	Yes	Yes	No	No	9	No	4
84	101.3	6.4	4.5	8.44	No	No	No	No	No	No	No	No	No	105	18	35.7	169	100	91	75	Male	Employed	TERTIARY	Alive	No	Others	NA	No	Hemorrhagic Stroke	No	Yes	No	No	No	No	8	No	37
85	190.1	16.2	4.87	7.28	No	No	No	Yes	Yes	Yes	Yes	Yes	Yes	76	16	36.7	125	75	95	87	Male	Employed	No Education	Death	Yes	Dagombas	20.57	No	Ischemic stroke	No	Yes	Yes	Yes	No	No	15	No	14
86	165.5	16.8	17.63	10.85	No	No	No	No	No	No	No	No	No	133	42	36.9	102	71	76	52	Male	Employed	No Education	Death	No	Dagombas	NA	No	Hemorrhagic Stroke	No	No	Yes	No	No	No	15	No	2
87	36.6	5.8	5.8	11.67	No	No	No	Yes	No	No	No	No	No	113	22	36.1	125	93	98	50	Female	Employed	No Education	Death	Yes	Dagombas	NA	No	Hemorrhagic Stroke	No	No	No	No	No	No	15	No	6
88	61.77	15.9	5.6	10.02	No	No	No	No	No	No	No	No	No	52	33	36.6	119	72	62	42	Female	Employed	No Education	Death	Yes	Dagombas	NA	No	Hemorrhagic Stroke	No	No	No	Yes	No	No	15	No	1
89	86.6	9.3	4.29	21.53	No	No	No	Yes	No	Yes	No	Yes	No	55	24	37.1	113	67	99	39	Male	Employed	Basic	Alive	Yes	Others	NA	No	Hemorrhagic Stroke	No	Yes	Yes	Yes	No	No	9	No	5
90	51.9	6.5	9.15	10.48	No	No	No	Yes	No	No	No	No	Yes	109	22	36.7	197	112	95	69	Female	Unemployed	No Education	Alive	No	Others	NA	No	Hemorrhagic Stroke	No	Yes	No	No	No	No	12	No	8
91	61.1	6.9	6.98	7.14	No	Yes	No	Yes	Yes	Yes	Yes	Yes	Yes	104	24	37.8	157	90	91	81	Female	Employed	No Education	Death	Yes	Dagombas	NA	No	Ischemic stroke	No	Yes	Yes	No	No	No	3	No	8
92	100.3	8.8	3.71	11.16	No	No	Yes	No	No	No	No	No	No	98	18	36.1	138	94	97	56	Male	Employed	TERTIARY	Alive	Yes	Gonjas	NA	No	Hemorrhagic Stroke	No	Yes	No	No	No	No	8	No	5
93	57	9	4.81	7.1	No	No	No	Yes	No	No	No	No	No	100	19	37.1	182	106	98	76	Male	Employed	No Education	Alive	Yes	Dagombas	NA	No	Hemorrhagic Stroke	No	No	No	Yes	No	No	11	No	12
94	25	221	5.9	70.56	Yes	No	No	No	No	No	No	No	No	101	25	36.4	157	84	94	83	Female	Employed	No Education	Death	Yes	Dagombas	NA	No	Hemorrhagic Stroke	No	Yes	Yes	No	No	No	13	No	4
95	142.5	8.9	9.08	6	Yes	No	No	Yes	No	No	No	No	No	77	29	36.7	176	114	97	50	Female	Employed	No Education	Death	Yes	Dagombas	NA	No	Hemorrhagic Stroke	No	Yes	No	Yes	No	No	7	Yes	3
96	94.7	8.1	3.63	12.38	No	No	No	No	No	No	No	No	No	94	19	36.5	180	110	97	50	Male	Employed	TERTIARY	Alive	No	Others	NA	No	Hemorrhagic Stroke	No	Yes	No	No	No	No	15	No	4
97	102	6.9	5.8	10.57	No	Yes	No	Yes	Yes	Yes	Yes	Yes	Yes	118	26	36.7	140	96	97	81	Female	Employed	No Education	Death	Yes	Dagombas	NA	No	Hemorrhagic Stroke	No	Yes	Yes	Yes	No	No	15	Yes	9
98	109.2	7.2	5.43	14.31	No	No	Yes	Yes	No	No	No	No	No	88	22	36.3	150	101	98	37	Female	Employed	No Education	Alive	Yes	Dagombas	NA	No	Hemorrhagic Stroke	No	Yes	No	No	No	No	15	No	11
99	123	20	7.1	14.39	Yes	No	No	No	No	No	No	No	No	112	13	36.1	221	147	97	49	Female	Unemployed	No Education	Death	No	Dagombas	NA	No	Hemorrhagic Stroke	No	Yes	No	No	No	No	15	No	1
100	87.4	8.6	5.29	6.44	No	No	No	No	No	Yes	No	Yes	No	72	26	36.4	215	136	84	79	Female	Employed	No Education	Death	Yes	Dagombas	NA	No	Hemorrhagic Stroke	No	Yes	No	Yes	No	No	15	No	4
101	79.8	12.5	2.85	7.67	No	No	No	Yes	No	No	No	No	Yes	129	22	37.2	155	127	96	66	Female	Employed	No Education	Death	No	Dagombas	NA	No	Hemorrhagic Stroke	No	Yes	No	Yes	No	No	15	Yes	5
102	87.3	8.1	5.39	15.97	No	No	Yes	No	No	No	No	No	No	78	24	36.2	210	128	97	54	Female	Employed	SHS	Death	No	Others	NA	No	Ischemic stroke	No	Yes	No	No	No	No	15	No	6
103	161.7	8.5	11.14	5.93	No	No	No	No	No	Yes	No	Yes	No	70	19	36.4	261	163	99	45	Male	Employed	No Education	Alive	No	Dagombas	NA	No	Hemorrhagic Stroke	No	Yes	No	No	No	No	15	No	17
104	102.9	6.9	3.14	6.07	No	No	No	Yes	Yes	No	Yes	No	No	85	16	36.3	163	93	95	78	Male	Unemployed	No Education	Alive	Yes	Others	NA	Yes	Hemorrhagic Stroke	No	Yes	No	No	No	No	15	No	7
105	82.2	5.1	5.37	7.74	No	No	No	Yes	Yes	No	Yes	No	No	82	18	36.8	198	110	99	36	Male	Unemployed	No Education	Alive	No	Dagombas	19.81	No	Hemorrhagic Stroke	No	Yes	No	No	No	No	15	No	4
106	88.1	4.3	1.96	20.39	No	Yes	No	No	Yes	Yes	Yes	Yes	No	97	22	36.7	132	94	90	56	Male	Employed	No Education	Alive	No	Dagombas	20.44	Yes	Hemorrhagic Stroke	No	Yes	No	Yes	No	No	15	No	13
107	74.1	3.75	3.75	7.08	Yes	No	No	No	No	No	No	No	No	109	27	36.7	133	83	100	58	Female	Employed	No Education	Alive	Yes	Others	28.27	No	Hemorrhagic Stroke	No	Yes	Yes	Yes	No	No	15	No	7
108	84	11.5	7.86	26.54	No	No	No	Yes	Yes	Yes	Yes	Yes	No	111	20	36.8	123	96	88	81	Male	Employed	No Education	Death	Yes	Others	NA	No	Hemorrhagic Stroke	No	Yes	No	Yes	No	No	15	No	8
109	64.3	5	3.11	9.21	No	No	No	Yes	No	Yes	No	Yes	No	108	20	36.7	104	78	98	65	Male	Employed	No Education	Alive	Yes	Others	NA	Yes	Hemorrhagic Stroke	No	No	No	Yes	No	No	8	No	10
110	136.3	9.7	14.22	6.82	No	No	No	No	Yes	Yes	Yes	Yes	No	81	16	36.7	174	87	96	53	Male	Employed	TERTIARY	Alive	Yes	Dagombas	NA	No	Hemorrhagic Stroke	No	No	No	No	No	No	8	No	29
111	174.9	12.3	7.75	6.74	No	No	No	No	No	No	No	No	No	133	22	36.2	245	149	92	52	Male	Employed	No Education	Death	Yes	Dagombas	NA	No	Hemorrhagic Stroke	No	Yes	No	Yes	No	No	15	No	2
112	120.9	6	12.14	9.56	No	No	No	No	No	Yes	No	Yes	No	100	18	37	202	156	99	49	Female	Unemployed	No Education	Alive	No	Dagombas	NA	No	Hemorrhagic Stroke	No	Yes	Yes	No	Yes	No	15	No	13
113	59	8.9	7.3	9.82	Yes	No	No	No	No	No	No	No	No	71	20	36.3	198	95	94	72	Female	Employed	TERTIARY	Death	No	Others	NA	No	Hemorrhagic Stroke	No	Yes	No	Yes	No	No	15	No	0
114	67.4	23.7	6	6.32	No	No	No	No	Yes	Yes	Yes	Yes	No	135	25	38.4	255	132	91	50	Male	Unemployed	No Education	Death	Yes	Others	NA	No	Hemorrhagic Stroke	No	Yes	Yes	No	No	No	15	No	1
115	36	5	4.96	10.48	No	Yes	No	Yes	Yes	Yes	Yes	Yes	No	91	23	37.1	111	69	100	80	Female	Retired	No Education	Alive	No	Gonjas	NA	Yes	Hemorrhagic Stroke	No	Yes	No	No	No	No	13	Yes	14
116	122.6	11.9	14.6	13.28	No	No	No	Yes	No	No	No	No	No	111	22	36.8	155	106	98	55	Female	Employed	No Education	Alive	Yes	Others	NA	No	Hemorrhagic Stroke	No	Yes	No	Yes	No	No	7	No	3
117	30.8	19	2.99	17.01	No	No	Yes	No	No	Yes	No	Yes	No	83	22	36.8	122	98	95	60	Female	Unemployed	No Education	Alive	Yes	Gonjas	NA	No	Ischemic stroke	No	Yes	Yes	No	No	No	15	Yes	8
118	203.9	7.3	5.21	4.38	No	No	No	No	No	No	No	No	No	78	18	36.6	108	67	98	49	Male	Unemployed	No Education	Alive	Yes	Dagombas	NA	No	Hemorrhagic Stroke	No	No	No	No	No	No	15	No	11
119	23	10.1	10.1	7.68	No	No	No	No	No	No	No	No	No	103	28	38.6	135	90	99	49	Male	Unemployed	No Education	Death	No	Others	NA	No	Hemorrhagic Stroke	No	No	No	Yes	No	No	3	No	0
120	153.3	7.7	5.62	18.32	No	No	No	Yes	Yes	Yes	Yes	Yes	No	100	16	38.3	155	102	97	60	Male	Employed	No Education	Death	No	Others	NA	No	Hemorrhagic Stroke	No	Yes	No	Yes	No	No	15	No	3
121	178	11.3	11.03	30.48	No	Yes	No	Yes	No	No	No	No	No	135	20	37.5	133	95	94	82	Female	Employed	No Education	Death	Yes	Others	NA	No	Hemorrhagic Stroke	No	Yes	No	No	No	No	15	No	0
122	15.1	7.3	12.1	14.28	No	No	No	Yes	No	Yes	No	No	No	64	18	37.6	130	55	96	81	Female	Employed	TERTIARY	Death	Yes	Others	NA	No	Hemorrhagic Stroke	No	Yes	No	Yes	No	No	6	Yes	3
123	692.5	14.3	48.71	25.34	No	No	No	No	No	No	No	No	No	99	20	36.9	93	161	99	85	Male	Employed	No Education	Death	Yes	Dagombas	NA	No	Hemorrhagic Stroke	Yes	Yes	Yes	No	No	No	15	No	5
124	462.5	7.6	16.05	5.65	No	No	No	No	Yes	No	Yes	Yes	No	84	24	37.2	221	150	97	36	Male	Unemployed	No Education	Death	Yes	Others	NA	No	Hemorrhagic Stroke	No	Yes	No	Yes	No	No	15	No	2
125	53	7.3	5.6	11.19	No	No	No	No	Yes	No	Yes	No	No	109	20	38	142	99	96	64	Male	Employed	SHS	Death	Yes	Dagombas	NA	No	Hemorrhagic Stroke	No	Yes	No	No	No	No	15	No	4
126	46.6	4.3	2.71	8.43	No	No	No	No	No	No	No	No	No	90	19	36.5	117	84	97	38	Female	Unemployed	No Education	Alive	Yes	Others	NA	No	Hemorrhagic Stroke	No	No	No	No	No	No	15	No	7
127	91.7	7.3	6.9	18.32	No	No	No	No	No	No	No	No	No	103	23	36.9	150	92	91	38	Male	Unemployed	No Education	Death	No	Others	NA	No	Hemorrhagic Stroke	No	No	No	Yes	No	No	15	No	3
128	87.6	10.2	12.47	5.33	No	No	No	No	No	No	No	No	No	98	16	36.6	143	99	92	49	Male	Employed	No Education	Death	No	Dagombas	NA	No	Hemorrhagic Stroke	No	No	No	Yes	No	No	7	No	2
129	66	5.2	5.49	12.65	No	No	No	No	No	No	No	No	No	102	25	36.3	160	98	97	59	Male	Unemployed	Basic	Alive	No	Dagombas	20.6	No	Hemorrhagic Stroke	No	Yes	No	No	No	No	8	No	8
130	70.6	7.2	6.13	7.28	No	No	Yes	No	No	No	No	No	No	112	28	36.8	133	103	96	35	Female	Employed	No Education	Death	Yes	Dagombas	NA	No	Hemorrhagic Stroke	No	No	No	No	No	No	3	No	20
131	59.5	8.1	20.03	4.88	No	Yes	No	Yes	Yes	No	Yes	No	No	121	24	36.9	106	81	94	55	Male	Employed	No Education	Alive	Yes	Dagombas	NA	No	Hemorrhagic Stroke	No	Yes	No	Yes	No	No	11	No	16
132	51.6	9.2	1.94	10.43	No	Yes	Yes	Yes	Yes	Yes	Yes	Yes	Yes	91	18	36.5	121	78	93	60	Female	Unemployed	No Education	Alive	Yes	Others	NA	No	Ischemic stroke	No	Yes	No	No	No	No	15	No	9
133	84.4	13.3	4.83	16.1	No	No	No	Yes	No	Yes	No	Yes	Yes	78	23	36.2	134	85	98	49	Female	Employed	Basic	Alive	No	Others	NA	No	Hemorrhagic Stroke	No	Yes	Yes	No	No	No	8	No	11
134	121.2	7.3	2.63	18.58	No	No	No	No	No	No	No	No	No	102	20	37	198	110	96	57	Male	Unemployed	SHS	Alive	Yes	Gonjas	27.62	No	Hemorrhagic Stroke	No	Yes	No	No	No	No	3	No	12
135	180.4	7.4	13.14	5.29	No	No	No	No	Yes	Yes	Yes	Yes	Yes	95	24	37.8	159	99	96	79	Female	Employed	No Education	Death	Yes	Dagombas	NA	No	Hemorrhagic Stroke	No	Yes	No	Yes	No	No	4	No	2
136	48.5	7.4	7.09	17.01	No	No	No	Yes	No	No	No	No	No	110	20	37.1	133	98	98	87	Female	Employed	No Education	Alive	Yes	Dagombas	NA	No	Ischemic stroke	No	Yes	No	No	No	No	7	No	6
137	44.4	93	3.1	11.46	No	No	No	Yes	No	Yes	No	Yes	No	103	21	36.3	131	80	93	40	Female	Employed	No Education	Alive	Yes	Dagombas	NA	No	Ischemic stroke	No	No	No	No	No	No	8	No	9
138	32	4.2	4.1	8.83	No	No	No	No	Yes	Yes	Yes	Yes	No	122	28	37.1	153	112	89	40	Male	Unemployed	No Education	Death	Yes	Others	NA	No	Hemorrhagic Stroke	No	No	No	No	No	No	8	No	1
139	48.2	5.6	3.91	9.03	No	No	No	Yes	No	Yes	No	Yes	No	66	20	36.3	150	94	97	27	Female	Employed	SHS	Alive	Yes	Dagombas	NA	No	Hemorrhagic Stroke	No	No	No	No	No	No	3	No	2
140	110.6	6.9	15.69	9.5	No	No	No	No	No	No	No	No	No	82	28	36.9	144	77	96	81	Male	Unemployed	No Education	Death	Yes	Others	NA	No	Hemorrhagic Stroke	No	Yes	Yes	Yes	No	No	6	No	2
141	199.1	9	8.7	21.53	Yes	No	No	No	Yes	No	Yes	No	No	85	18	36.4	175	98	98	63	Female	Unemployed	No Education	Death	Yes	Others	NA	No	Hemorrhagic Stroke	No	Yes	No	No	No	No	15	Yes	5
142	111.3	6	4.92	40.78	Yes	No	No	No	No	No	No	No	No	98	28	36.7	170	97	96	46	Male	Unemployed	No Education	Alive	Yes	Dagombas	NA	No	Hemorrhagic Stroke	No	Yes	No	No	No	No	8	No	7
143	210	8.9	6.5	88.61	No	No	Yes	Yes	No	No	No	No	No	96	28	36.7	263	179	80	50	Male	Employed	No Education	Death	No	Dagombas	NA	No	Hemorrhagic Stroke	No	No	No	No	No	No	15	No	0
144	72.6	9.6	2.84	12.97	No	No	No	No	No	No	No	No	No	65	20	36.9	138	86	98	76	Female	Employed	No Education	Alive	Yes	Others	26.97	No	Hemorrhagic Stroke	No	Yes	No	No	No	No	3	No	8
145	99.7	5.6	4.89	98.95	No	No	No	No	Yes	Yes	Yes	Yes	No	163	33	36.3	131	96	94	87	Female	Unemployed	No Education	Death	Yes	Others	NA	No	Hemorrhagic Stroke	No	Yes	Yes	Yes	No	No	15	No	2
146	12	1.8	7.4	9.07	No	No	No	No	No	No	No	No	No	106	32	36.3	95	56	68	60	Male	Unemployed	No Education	Death	No	Gonjas	18.13	Yes	Hemorrhagic Stroke	No	No	No	Yes	No	No	3	No	3
147	35.8	6.5	6.2	10.96	No	No	Yes	Yes	Yes	No	Yes	No	No	68	20	36.9	211	117	99	53	Male	Employed	TERTIARY	Alive	Yes	Others	NA	No	Hemorrhagic Stroke	No	Yes	No	No	No	No	11	No	0
148	92.8	7.1	4.4	12.8	No	No	No	No	No	No	No	No	No	132	16	36.7	142	84	96	47	Female	Employed	No Education	Alive	Yes	Dagombas	NA	No	Hemorrhagic Stroke	No	Yes	No	Yes	No	No	8	No	6
149	56	5.7	3.7	9.08	No	No	No	No	No	No	No	No	No	89	23	36.8	148	69	89	48	Male	Employed	SHS	Alive	No	Others	NA	No	Hemorrhagic Stroke	No	Yes	No	No	No	No	15	No	1
150	48.2	9.8	3.35	28.9	Yes	No	No	No	No	No	No	No	No	79	23	36.6	114	65	94	65	Female	Employed	No Education	Alive	Yes	Dagombas	NA	No	Hemorrhagic Stroke	No	Yes	No	Yes	No	No	7	No	4
151	61.7	12.3	4.59	21.34	No	No	No	No	Yes	Yes	Yes	Yes	No	117	26	38	204	119	91	52	Female	Employed	TERTIARY	Death	Yes	Others	NA	No	Hemorrhagic Stroke	No	No	No	Yes	No	No	6	No	1
152	66	8.2	6	9.89	No	No	No	Yes	Yes	No	Yes	No	No	88	26	37.2	157	84	96	81	Female	Employed	No Education	Death	No	Dagombas	NA	No	Hemorrhagic Stroke	No	No	No	Yes	No	No	15	No	3
153	81.1	5.7	5.9	12.85	No	No	No	No	No	No	No	No	No	98	21	37	120	70	89	24	Female	Employed	TERTIARY	Alive	Yes	Others	27.34	No	Hemorrhagic Stroke	No	No	No	No	No	No	4	No	28
154	106.2	8.3	9.81	25.09	No	No	No	Yes	No	No	No	No	No	66	21	36.5	282	99	98	42	Female	Unemployed	No Education	Death	No	Others	NA	No	Hemorrhagic Stroke	No	Yes	No	No	No	No	15	No	8
155	79.9	9.5	6.47	9.88	No	No	No	No	No	No	No	No	No	117	26	36.7	133	92	83	59	Female	Employed	No Education	Death	Yes	Dagombas	NA	No	Hemorrhagic Stroke	No	Yes	Yes	No	No	No	14	Yes	7
156	101.3	8.2	12.32	6.14	No	No	No	No	No	No	No	No	No	82	20	36.1	90	69	88	83	Female	Retired	No Education	Death	No	Dagombas	NA	No	Hemorrhagic Stroke	No	Yes	No	Yes	No	No	3	No	1
157	130.1	6	20.53	22.87	No	No	No	No	No	No	No	No	No	114	29	36.3	149	108	96	47	Male	Retired	SHS	Death	Yes	Dagombas	NA	No	Hemorrhagic Stroke	No	Yes	No	Yes	No	No	6	Yes	2
158	17.7	4.2	12.98	4.69	No	No	No	No	No	No	No	No	No	74	17	36.4	120	64	98	72	Female	Retired	No Education	Alive	Yes	Dagombas	31.79	No	Hemorrhagic Stroke	No	No	No	No	No	No	15	No	6
159	89.3	7.3	3.43	12.31	No	No	No	No	No	Yes	No	Yes	No	78	22	38.4	132	89	96	36	Male	Unemployed	No Education	Death	Yes	Dagombas	NA	No	Hemorrhagic Stroke	No	Yes	No	Yes	No	No	5	No	1
160	101.8	8	6.23	81.34	No	No	No	Yes	Yes	No	Yes	No	No	101	24	36	156	103	91	51	Female	Employed	SHS	Death	Yes	Dagombas	27.38	No	Hemorrhagic Stroke	No	Yes	No	No	No	No	3	No	4
161	60.6	9.8	2.91	17.64	No	No	No	No	No	No	No	No	No	92	20	37	150	91	95	59	Male	Employed	SHS	Alive	Yes	Dagombas	NA	No	Hemorrhagic Stroke	No	Yes	No	Yes	No	No	3	Yes	10
162	70	7.8	7.1	23.94	No	Yes	No	Yes	Yes	Yes	Yes	Yes	No	106	26	37.7	286	145	96	84	Female	Retired	No Education	Death	No	Dagombas	NA	No	Hemorrhagic Stroke	No	Yes	No	No	No	No	15	No	2
163	34.1	8.1	3.4	6.06	No	No	No	No	Yes	No	Yes	No	Yes	56	20	36.7	178	84	98	77	Male	Retired	TERTIARY	Alive	No	Dagombas	NA	No	Hemorrhagic Stroke	Yes	Yes	No	No	No	No	15	No	1
164	45	5.5	2.5	10.47	No	No	No	No	No	Yes	No	Yes	No	63	20	36.3	153	120	48	61	Female	Employed	SHS	Death	Yes	Dagombas	NA	No	Hemorrhagic Stroke	No	Yes	No	No	No	No	15	No	0
165	104.6	6.2	5.94	9.39	No	No	No	Yes	Yes	No	Yes	No	No	105	22	39.1	181	103	94	39	Female	Employed	No Education	Death	No	Dagombas	NA	No	Hemorrhagic Stroke	No	No	No	Yes	No	No	8	No	2
166	262.4	14	11.94	9.36	No	No	No	No	No	No	No	No	No	111	28	37.8	120	60	99	88	Male	Retired	No Education	Death	Yes	Dagombas	NA	No	Hemorrhagic Stroke	No	Yes	Yes	Yes	No	No	6	No	5
167	161.1	8.1	9.63	11.19	No	No	No	Yes	Yes	No	Yes	No	No	94	22	36.9	103	72	97	54	Female	Employed	SHS	Alive	No	Dagombas	NA	No	Hemorrhagic Stroke	No	Yes	No	No	No	No	10	No	8
168	67.42	4.9	9.04	7.11	No	No	No	Yes	No	Yes	No	Yes	No	73	20	37	153	85	97	64	Female	Employed	No Education	Alive	Yes	Dagombas	NA	No	Hemorrhagic Stroke	No	No	No	No	No	No	13	No	20
169	99.4	8.2	5.91	5.86	Yes	No	No	No	Yes	No	Yes	No	No	123	19	36.8	169	93	86	83	Female	Employed	No Education	Alive	Yes	Gonjas	NA	No	Hemorrhagic Stroke	No	Yes	No	Yes	No	No	6	No	4
170	78.4	7.8	3.7	6.13	No	No	No	No	Yes	No	Yes	No	Yes	124	22	35.7	136	81	97	56	Male	Retired	TERTIARY	Alive	No	Dagombas	NA	No	Hemorrhagic Stroke	No	Yes	No	No	No	No	11	No	7
171	158.4	7.6	8.12	8.57	No	No	No	No	No	Yes	No	Yes	No	84	20	36.8	119	67	97	73	Male	Employed	No Education	Alive	Yes	Dagombas	NA	No	Hemorrhagic Stroke	No	Yes	Yes	Yes	Yes	No	15	Yes	12
172	81.2	6.3	2.24	9.29	No	No	No	Yes	Yes	Yes	Yes	Yes	No	100	18	35.4	141	101	98	64	Male	Employed	No Education	Alive	Yes	Others	NA	No	Hemorrhagic Stroke	No	Yes	No	No	No	No	15	Yes	7
173	76.5	9.3	6.84	7.55	Yes	No	No	No	No	Yes	No	Yes	No	109	20	37.9	185	95	97	75	Male	Retired	TERTIARY	Alive	No	Dagombas	25.26	No	Hemorrhagic Stroke	No	Yes	No	No	No	No	15	No	11
174	158.2	9.2	18.43	9.15	No	No	No	No	No	No	No	No	No	102	22	37.8	173	124	96	83	Female	Employed	No Education	Death	Yes	Others	NA	No	Hemorrhagic Stroke	No	No	No	No	Yes	No	14	Yes	13
175	21.3	7.4	6.7	10.57	No	No	No	No	No	No	No	No	No	113	26	36.1	219	139	97	73	Male	Employed	No Education	Death	Yes	Dagombas	NA	No	Hemorrhagic Stroke	No	Yes	No	No	No	No	15	No	2
176	99.4	9.1	5.24	4.68	No	No	No	No	No	No	No	No	No	99	17	37	192	111	92	47	Male	Employed	TERTIARY	Death	Yes	Others	NA	No	Hemorrhagic Stroke	No	Yes	No	Yes	No	No	15	No	17
177	89.8	6.7	2.67	19.09	No	No	No	Yes	Yes	Yes	Yes	Yes	No	88	19	36.7	198	100	100	38	Male	Employed	SHS	Alive	No	Others	NA	No	Hemorrhagic Stroke	No	Yes	No	No	No	No	3	No	4
178	67.7	4.6	4.32	5.78	No	No	No	No	Yes	No	Yes	No	No	129	22	36.5	188	107	97	68	Male	Employed	No Education	Alive	Yes	Dagombas	NA	No	Hemorrhagic Stroke	No	Yes	Yes	No	No	No	13	No	5
179	126.4	9.6	7.61	9.83	No	No	Yes	No	Yes	No	Yes	No	No	117	19	35.9	208	130	94	75	Female	Employed	No Education	Alive	Yes	Dagombas	NA	No	Hemorrhagic Stroke	No	Yes	No	No	No	No	12	No	5
180	593.7	5.5	15.26	11.36	No	No	No	No	No	No	No	No	No	145	24	39.4	158	131	93	25	Male	Employed	Basic	Death	No	Others	NA	No	Hemorrhagic Stroke	No	Yes	No	No	No	No	4	No	0
181	130.3	7.8	2.1	10	No	No	No	No	No	No	No	No	No	107	24	38.5	245	152	92	62	Male	Retired	No Education	Death	Yes	Dagombas	NA	No	Hemorrhagic Stroke	No	Yes	No	Yes	No	No	12	No	0
182	52.9	7.4	3.81	8.8	No	No	No	Yes	No	No	No	No	No	109	24	36.4	186	94	96	73	Male	Employed	No Education	Alive	No	Dagombas	NA	No	Hemorrhagic Stroke	No	Yes	No	No	No	No	15	No	7
183	47.1	7	8.7	3.05	No	No	Yes	No	Yes	Yes	Yes	Yes	Yes	70	20	36.8	134	84	98	42	Male	Employed	TERTIARY	Alive	No	Dagombas	NA	No	Hemorrhagic Stroke	No	Yes	No	No	No	No	15	No	3
184	1127.5	7.8	50.48	12.38	No	No	No	No	Yes	No	Yes	No	No	80	31	38.5	173	109	97	47	Male	Employed	SHS	Death	Yes	Others	NA	No	Hemorrhagic Stroke	No	Yes	No	Yes	No	No	15	No	5
185	71	8.11	4.6	10.57	No	No	No	Yes	No	No	Yes	Yes	No	86	23	36.7	164	111	98	83	Female	Unemployed	No Education	Death	Yes	Others	NA	No	Hemorrhagic Stroke	No	Yes	No	No	No	No	13	No	2
186	656.62	5	24.71	14.31	No	No	Yes	Yes	No	Yes	No	Yes	No	77	18	36.7	179	93	96	82	Male	Retired	SHS	Alive	No	Dagombas	NA	No	Ischemic stroke	No	Yes	No	Yes	No	No	9	No	5
187	93.1	6.5	6.22	14.39	No	Yes	No	Yes	No	No	No	No	No	65	21	36.6	104	86	92	57	Male	Employed	SHS	Alive	Yes	Others	NA	No	Hemorrhagic Stroke	No	Yes	No	No	No	No	15	Yes	12
188	123.5	6.7	4.72	9.21	No	No	No	Yes	No	No	No	No	No	111	19	37.1	134	84	90	81	Male	Retired	SHS	Alive	Yes	Dagombas	NA	No	Hemorrhagic Stroke	No	Yes	No	Yes	No	No	15	No	4
189	48.4	13.1	4.67	15.97	No	No	No	No	No	No	No	No	No	90	19	37	212	107	88	86	Male	Employed	No Education	Death	No	Dagombas	NA	No	Hemorrhagic Stroke	No	No	No	No	No	No	15	No	0
190	80.6	4.95	6.61	5.95	No	No	No	No	No	No	No	No	No	114	18	36.2	108	77	93	81	Female	Employed	No Education	Alive	Yes	Dagombas	NA	No	Hemorrhagic Stroke	No	Yes	No	No	No	No	8	Yes	13
191	314.3	17.1	34.77	12.38	Yes	No	No	No	No	No	No	No	No	140	35	37.1	158	96	86	71	Male	Employed	No Education	Death	Yes	Dagombas	NA	No	Hemorrhagic Stroke	No	Yes	No	No	No	No	15	No	1
192	125.1	9.5	4.2	11.33	No	No	No	Yes	Yes	No	Yes	No	No	101	21	36.8	222	127	93	71	Male	Unemployed	No Education	Alive	Yes	Others	30.03	No	Hemorrhagic Stroke	No	Yes	Yes	Yes	No	No	15	No	10
193	69.4	8.7	4.2	10.74	No	No	No	Yes	Yes	No	Yes	No	Yes	58	18	36.7	119	79	100	52	Male	Unemployed	No Education	Alive	No	Others	NA	No	Hemorrhagic Stroke	No	No	No	No	No	No	10	No	10
194	72.5	6.1	5.74	16.09	Yes	No	Yes	No	No	Yes	No	Yes	No	108	18	39.6	174	99	96	42	Female	Employed	No Education	Death	Yes	Others	NA	No	Hemorrhagic Stroke	No	No	No	No	No	No	11	No	4
195	154	5.3	3.88	12.97	No	No	No	No	No	No	No	No	No	113	18	36.5	161	90	97	62	Male	Employed	No Education	Alive	Yes	Others	NA	No	Hemorrhagic Stroke	No	Yes	No	No	No	No	11	No	18
196	84.7	8	3.65	11.84	No	No	No	No	No	No	No	No	No	143	24	35.8	121	60	83	24	Female	Unemployed	No Education	Death	No	Others	NA	No	Hemorrhagic Stroke	No	No	No	No	No	No	13	Yes	4
197	81.4	7	2.51	16.38	No	No	Yes	No	Yes	Yes	Yes	Yes	No	85	21	36.4	144	81	97	86	Female	Unemployed	No Education	Alive	Yes	Others	NA	No	Hemorrhagic Stroke	No	Yes	No	Yes	No	No	6	Yes	7
198	45.1	12	2.88	17.32	No	Yes	No	Yes	No	No	No	No	No	94	19	37.1	157	92	98	77	Male	Employed	No Education	Death	Yes	Dagombas	NA	No	Ischemic stroke	No	Yes	No	No	No	No	8	No	2
199	38	9	4.8	15.87	No	No	No	Yes	Yes	No	Yes	No	No	93	20	37.1	177	117	91	73	Female	Employed	No Education	Death	Yes	Dagombas	NA	No	Hemorrhagic Stroke	No	Yes	No	No	No	No	8	No	3
200	45.1	10	3.9	20.17	No	No	No	Yes	No	Yes	No	Yes	No	114	24	36.7	138	92	97	43	Male	Employed	No Education	Death	No	Dagombas	NA	No	Hemorrhagic Stroke	No	Yes	No	Yes	No	No	6	No	8
201	126.7	6.2	4.6	1.79	No	No	No	No	No	Yes	No	Yes	No	71	21	37	201	120	98	57	Male	Employed	TERTIARY	Alive	No	Others	26.1	No	Ischemic stroke	No	Yes	No	No	No	No	11	No	8
202	80.9	18.5	4.8	4.16	No	No	No	Yes	No	No	No	No	NO	125	19	36.3	213	112	96	67	Male	Unemployed	SHS	Alive	Yes	Dagombas	NA	No	Hemorrhagic Stroke	No	Yes	Yes	No	No	No	11	No	6
203	56	10	5.22	10.74	No	No	No	Yes	Yes	Yes	Yes	Yes	Yes	139	18	37.1	148	96	92	82	Female	Unemployed	No Education	Death	Yes	Others	NA	No	Hemorrhagic Stroke	No	No	No	Yes	No	No	15	No	3
204	131.1	9.2	17.47	37.56	No	No	No	No	Yes	Yes	Yes	Yes	No	102	24	38.6	160	89	92	45	Female	Unemployed	No Education	Death	Yes	Others	NA	No	Hemorrhagic Stroke	No	Yes	No	Yes	No	No	15	No	1
205	114.3	8.3	2.7	12.17	No	No	Yes	No	No	No	No	No	No	91	19	36.2	150	111	97	74	Male	Employed	No Education	Alive	Yes	Dagombas	NA	No	Hemorrhagic Stroke	No	Yes	No	No	Yes	No	13	No	11
206	96.1	6.3	4.33	6.19	Yes	No	No	No	Yes	Yes	No	No	No	88	30	36.6	149	131	88	56	Male	Unemployed	No Education	Death	Yes	Dagombas	NA	No	Hemorrhagic Stroke	No	Yes	No	Yes	No	No	9	No	4
207	122.2	7.1	14.97	8.3	Yes	No	No	No	No	Yes	No	Yes	No	116	20	38.3	151	96	94	82	Male	Employed	TERTIARY	Death	No	Dagombas	NA	No	Hemorrhagic Stroke	No	Yes	Yes	No	No	No	5	Yes	2
208	59.2	5.6	3.44	9.95	No	No	No	No	No	Yes	No	Yes	Yes	61	22	36.4	127	83	97	59	Male	Employed	No Education	Alive	No	Others	NA	No	Hemorrhagic Stroke	No	No	No	No	No	No	7	Yes	4
209	87.5	5.6	3.58	15.02	No	No	No	No	No	No	No	No	No	121	22	36.2	144	70	97	59	Female	Employed	No Education	Death	No	Others	NA	No	Hemorrhagic Stroke	No	Yes	No	Yes	No	No	3	No	4
210	79.2	5.9	4.43	11.59	No	No	No	No	Yes	No	Yes	No	No	86	20	36.4	139	96	88	35	Female	Employed	SHS	Death	Yes	Dagombas	NA	No	Hemorrhagic Stroke	No	Yes	No	No	No	No	6	Yes	8
211	420.9	7.9	35.81	17.65	No	No	Yes	No	Yes	Yes	Yes	Yes	No	148	16	38.3	148	102	99	38	Male	Employed	No Education	Alive	No	Dagombas	NA	No	Hemorrhagic Stroke	No	Yes	No	Yes	No	No	6	Yes	11
212	97.3	7.1	2.34	6.06	No	No	Yes	Yes	Yes	Yes	Yes	Yes	Yes	109	22	36	105	72	98	77	Male	Retired	TERTIARY	Alive	Yes	Others	NA	No	Hemorrhagic Stroke	No	Yes	No	No	No	No	9	No	4
213	102.8	4	3.73	17.94	No	No	Yes	Yes	No	No	No	No	Yes	62	22	36.6	169	81	98	68	Male	Retired	TERTIARY	Death	Yes	Others	NA	No	Ischemic stroke	No	No	No	No	No	No	15	No	2
214	89.3	6.5	3.55	7.38	No	No	No	No	No	Yes	No	Yes	No	135	22	37.1	118	70	100	88	Male	Unemployed	No Education	Death	Yes	Dagombas	NA	No	Hemorrhagic Stroke	No	Yes	No	No	No	No	9	No	1
215	49.9	9.5	6.02	12.72	No	No	No	No	Yes	Yes	Yes	Yes	Yes	95	19	36.8	153	104	100	41	Female	Unemployed	No Education	Alive	Yes	Others	NA	No	Ischemic stroke	No	Yes	No	No	No	No	6	No	15
216	47	6.4	3.55	6.5	Yes	No	No	No	No	No	No	No	No	104	22	36.4	192	119	97	58	Male	Employed	SHS	Alive	No	Dagombas	NA	No	Hemorrhagic Stroke	No	Yes	No	No	No	No	3	No	2
217	41.5	5.9	3.7	10.67	No	No	No	No	No	Yes	No	Yes	No	53	20	37.2	122	75	99	77	Male	Retired	No Education	Alive	No	Dagombas	NA	No	Ischemic stroke	No	No	No	No	No	No	3	No	6
218	136.5	7.7	22.18	5.78	No	No	No	No	No	No	No	No	No	73	25	37.2	87	50	92	86	Male	Retired	No Education	Alive	Yes	Dagombas	NA	No	Hemorrhagic Stroke	No	Yes	No	No	No	No	15	No	11
219	117.7	8.8	4.82	9.03	No	No	No	No	Yes	No	Yes	No	Yes	108	21	37.1	137	105	92	60	Male	Employed	Basic	Alive	No	Dagombas	NA	No	Ischemic stroke	No	Yes	No	No	No	No	13	No	8
220	85.8	7.6	1.61	4.72	Yes	No	No	No	No	No	No	No	No	103	48	36.7	165	94	100	61	Male	Employed	No Education	Death	No	Others	NA	Yes	Hemorrhagic Stroke	No	No	No	No	No	No	5	No	3
221	92	9.1	3.1	8.01	No	No	Yes	No	Yes	No	Yes	No	No	139	22	40	131	86	81	73	Male	Unemployed	No Education	Alive	No	Dagombas	NA	No	Hemorrhagic Stroke	No	No	No	No	No	No	15	No	16
222	89.1	8.9	5.6	7.09	No	No	No	No	No	Yes	No	Yes	No	126	22	37.2	144	92	100	70	Female	Employed	No Education	Alive	No	Dagombas	NA	No	Hemorrhagic Stroke	No	Yes	No	No	No	No	8	No	4
223	153.5	5.2	3.45	12.65	Yes	No	No	No	No	No	No	No	No	105	14	37.1	102	77	96	48	Male	Employed	TERTIARY	Alive	Yes	Others	NA	No	Hemorrhagic Stroke	No	No	No	No	No	No	15	Yes	13
224	128.9	7.9	9.64	10.06	No	No	No	No	No	No	No	No	No	120	19	37.4	198	122	97	70	Male	Retired	TERTIARY	Alive	Yes	Others	NA	No	Hemorrhagic Stroke	No	Yes	Yes	No	No	No	8	No	1
225	179.9	9	6.59	4.16	No	No	No	No	No	No	Yes	No	No	122	16	37	140	78	93	51	Male	Unemployed	No Education	Alive	Yes	Others	NA	No	Hemorrhagic Stroke	No	Yes	No	Yes	No	No	15	No	4
226	313.8	10.5	15.47	23.24	No	No	No	No	No	Yes	No	Yes	No	109	23	36.7	165	86	100	87	Female	Employed	No Education	Death	Yes	Dagombas	NA	No	Hemorrhagic Stroke	No	Yes	Yes	No	No	No	15	No	7
227	86.1	12.5	5.95	8.93	Yes	No	No	No	Yes	No	Yes	No	No	136	26	37.6	209	113	100	32	Female	Employed	No Education	Death	No	Dagombas	NA	No	Hemorrhagic Stroke	No	Yes	No	Yes	No	No	11	No	5
228	70.2	11.32	4.18	6.29	No	No	No	Yes	Yes	Yes	Yes	Yes	No	123	21	37	143	78	100	40	Male	Employed	No Education	Alive	No	Dagombas	NA	No	Ischemic stroke	No	No	No	Yes	No	No	15	No	7
229	56.2	5.5	7.25	6.69	No	No	No	No	No	No	No	No	Yes	137	28	39.1	170	93	92	57	Female	Unemployed	No Education	Death	No	Others	NA	No	Hemorrhagic Stroke	No	Yes	No	No	No	No	8	No	1
230	384.9	5.5	26.41	19.39	No	No	No	Yes	Yes	Yes	Yes	Yes	No	108	37	37	110	85	80	52	Male	Retired	TERTIARY	Death	No	Others	NA	Yes	Hemorrhagic Stroke	No	Yes	No	No	No	No	15	No	1
231	63.4	8	13.99	5.61	No	No	Yes	No	No	Yes	No	Yes	No	129	23	37.8	128	88	95	41	Male	Unemployed	No Education	Death	Yes	Others	NA	No	Hemorrhagic Stroke	No	Yes	No	No	No	No	15	No	6
232	101.1	6.1	6.25	39.84	No	No	No	Yes	Yes	No	Yes	No	Yes	86	16	38.7	144	96	97	59	Male	Employed	SHS	Alive	Yes	Others	NA	No	Hemorrhagic Stroke	No	Yes	No	No	No	No	9	No	13
233	370.2	15.1	8.83	14.18	No	No	No	No	No	No	No	No	No	123	20	35.5	250	176	72	39	Male	Unemployed	TERTIARY	Alive	Yes	Dagombas	NA	No	Hemorrhagic Stroke	No	Yes	No	Yes	No	No	12	No	0
234	303.02	6.4	13.78	21.99	No	No	Yes	No	No	No	Yes	Yes	No	87	23	36.6	164	87	89	79	Female	Employed	No Education	Alive	Yes	Others	NA	No	Hemorrhagic Stroke	No	Yes	Yes	No	No	No	15	No	10
235	45.3	7	3.11	12.29	No	Yes	Yes	Yes	Yes	Yes	Yes	Yes	No	56	24	37.8	91	72	92	27	Female	Employed	No Education	Death	Yes	Others	NA	No	Hemorrhagic Stroke	No	No	No	No	No	No	13	No	13
236	35.6	6.4	4	20.17	No	No	No	No	No	Yes	No	Yes	No	88	13	36.3	149	89	95	52	Male	Employed	TERTIARY	Alive	No	Dagombas	NA	No	Hemorrhagic Stroke	No	Yes	No	No	No	No	3	No	10
237	55.2	5.5	4.13	8.8	No	No	Yes	Yes	Yes	No	Yes	No	No	93	23	36.6	165	105	94	67	Female	Unemployed	No Education	Alive	Yes	Others	NA	No	Hemorrhagic Stroke	Yes	Yes	No	Yes	No	No	9	No	13
238	104.1	7.4	1.72	4.5	No	No	No	Yes	Yes	No	Yes	No	NO	84	21	36.9	130	79	97	47	Male	Employed	TERTIARY	Alive	Yes	Dagombas	NA	No	Hemorrhagic Stroke	No	No	No	No	No	No	11	No	6
239	68.4	14.3	5.84	19.71	No	No	Yes	No	No	Yes	No	Yes	Yes	98	22	36.1	169	99	94	71	Female	Employed	SHS	Alive	Yes	Others	NA	No	Hemorrhagic Stroke	No	Yes	Yes	No	No	No	15	No	8
240	88.7	7	10.81	9.79	No	No	Yes	No	No	Yes	No	Yes	NO	98	22	36.1	134	116	95	64	Male	Employed	TERTIARY	Death	Yes	Others	NA	Yes	Hemorrhagic Stroke	No	No	No	No	No	No	15	No	14
241	117.2	18.6	12.51	10.62	Yes	No	No	Yes	No	No	No	No	No	91	21	36.3	117	53	96	79	Male	Employed	No Education	Alive	Yes	Dagombas	NA	No	Hemorrhagic Stroke	No	Yes	Yes	No	No	No	15	No	182
242	52.2	6.5	2.18	22.1	Yes	No	No	No	No	Yes	No	No	No	116	33	38.6	106	65	90	82	Male	Employed	SHS	Alive	Yes	Dagombas	NA	No	Hemorrhagic Stroke	No	Yes	Yes	Yes	No	No	11	No	5
243	113.6	8.7	10.23	14.1411	No	No	Yes	No	No	No	No	No	No	94	16	35.5	107	74	100	47	Female	Employed	No Education	Alive	No	Others	NA	No	Ischemic stroke	No	Yes	No	No	No	No	15	No	7
244	74.3	6.4	22.31	16.3816	No	Yes	No	Yes	No	No	No	No	No	102	21	36.3	139	69	96	84	Female	Employed	No Education	Death	Yes	Dagombas	NA	No	Hemorrhagic Stroke	No	Yes	No	No	No	No	15	No	1
245	112	7.7	10.92	14.375	No	No	No	No	No	No	No	No	Yes	122	18	36.7	174	86	96	72	Female	Unemployed	No Education	Death	No	Others	NA	No	Hemorrhagic Stroke	No	Yes	No	Yes	No	No	7	No	10
246	11.1	33	6.1	15.1235	Yes	No	No	No	No	Yes	No	No	NO	100	20	37	156	89	68	73	Female	Unemployed	No Education	Death	Yes	Dagombas	NA	No	Hemorrhagic Stroke	No	Yes	Yes	No	No	No	9	No	0
247	62.1	6.8	3.27	14.4509	No	No	Yes	No	No	Yes	No	Yes	NO	78	19	36.5	95	53	95	78	Female	Employed	No Education	Alive	Yes	Others	NA	No	Hemorrhagic Stroke	No	Yes	No	Yes	No	No	6	No	2
248	88.5	7.9	9.85	19.8855	No	No	No	Yes	Yes	No	Yes	No	NO	67	22	36.2	130	73	93	43	Female	Employed	No Education	Alive	Yes	Others	NA	No	Hemorrhagic Stroke	No	Yes	No	No	No	No	15	No	7
249	107	7.9	6.55	16.8831	No	No	Yes	No	Yes	No	No	No	NO	61	19	36	218	102	98	76	Male	Retired	No Education	Alive	Yes	Dagombas	NA	No	Hemorrhagic Stroke	No	Yes	No	No	No	No	15	Yes	10
250	153.1	6.9	18.7	15.3846	No	No	No	No	Yes	No	Yes	No	NO	133	28	37	174	113	95	56	Female	Employed	No Education	Death	No	Dagombas	NA	No	Hemorrhagic Stroke	No	Yes	No	No	No	No	11	No	2
251	48.1	5.4	5.5	19.8413	No	Yes	No	Yes	Yes	No	Yes	No	NO	160	38	36.2	175	97	93	84	Female	Employed	No Education	Death	Yes	Dagombas	NA	No	Hemorrhagic Stroke	No	Yes	No	Yes	No	No	15	No	12
252	36.7	7.2	6.1	20.3383	No	No	No	Yes	No	No	No	No	NO	150	19	38.2	183	121	72	43	Female	Employed	No Education	Death	No	Dagombas	NA	No	Hemorrhagic Stroke	No	Yes	No	Yes	No	No	5	No	1
253	72	10.8	4.8	22.3182	No	No	No	Yes	No	Yes	No	Yes	No	67	21	36.9	280	140	96	31	Female	Employed	No Education	Alive	No	Others	NA	No	Hemorrhagic Stroke	No	Yes	No	No	No	No	15	No	8
254	137.6	15.1	7.29	22.5069	Yes	Yes	No	Yes	Yes	No	Yes	No	No	83	17	36.7	134	88	97	70	Male	Unemployed	No Education	Alive	No	Dagombas	NA	No	Hemorrhagic Stroke	No	Yes	No	No	No	No	6	No	5
255	30.5	6.4	4.5	21.3264	Yes	No	No	No	No	No	No	No	No	147	18	36.1	93	49	95	83	Male	Unemployed	No Education	Alive	Yes	Others	NA	No	Hemorrhagic Stroke	No	No	No	Yes	No	No	15	No	8
256	167	7.6	14.02	19.5933	No	No	No	Yes	No	No	No	No	No	67	23	37	241	180	96	52	Male	Unemployed	SHS	Death	No	Others	NA	No	Hemorrhagic Stroke	No	Yes	No	No	No	No	12	No	1
257	259.8	8	19.28	20.3244	No	No	No	No	Yes	No	Yes	No	No	118	19	38.7	98	70	89	40	Male	Employed	No Education	Death	Yes	Dagombas	NA	No	Hemorrhagic Stroke	No	No	No	No	Yes	No	3	No	1
258	78.8	6.1	9.9	25.8897	No	No	No	Yes	No	Yes	No	Yes	No	95	22	38.7	149	133	95	88	Male	Unemployed	No Education	Death	Yes	Others	NA	No	Hemorrhagic Stroke	No	No	No	Yes	No	No	15	No	7
259	21.3	23	8.14	21.1463	No	No	No	Yes	No	No	No	No	No	118	22	36.5	142	89	89	65	Female	Employed	No Education	Alive	Yes	Dagombas	25.1	No	Hemorrhagic Stroke	No	Yes	Yes	Yes	No	No	11	No	5
260	164.7	8.9	8.97	20.5761	No	No	No	No	Yes	Yes	Yes	Yes	No	103	21	37.3	149	89	98	67	Male	Retired	TERTIARY	Alive	Yes	Others	NA	No	Hemorrhagic Stroke	No	No	No	No	No	No	12	No	16
261	123.2	8.5	9.25	20.4491	Yes	No	No	No	No	No	No	No	No	86	16	36.5	158	98	94	81	Male	Unemployed	No Education	Alive	Yes	Others	NA	No	Hemorrhagic Stroke	No	Yes	No	Yes	No	No	15	Yes	11
262	93.71	16.3	6.42	19.8171	No	No	No	No	No	No	No	No	No	145	29	38.8	118	65	98	79	Male	Employed	No Education	Alive	Yes	Others	NA	No	Hemorrhagic Stroke	No	Yes	Yes	Yes	No	No	13	No	20
263	555	6.3	26.67	20.4475	No	No	No	Yes	No	Yes	No	Yes	No	47	23	37	100	63	63	93	Male	Employed	No Education	Death	No	Dagombas	NA	No	Hemorrhagic Stroke	No	No	No	No	No	No	8	No	0
264	86.6	7.1	3.58	16.5968	Yes	No	No	No	No	No	No	No	No	81	24	37.1	143	90	93	65	Male	Unemployed	SHS	Alive	Yes	Others	NA	No	Hemorrhagic Stroke	No	Yes	No	No	No	No	15	No	4
265	138.6	8.6	10.04	18.8121	No	No	No	Yes	No	No	No	No	No	101	23	37	132	85	98	48	Female	Employed	No Education	Death	Yes	Others	NA	No	Hemorrhagic Stroke	No	Yes	No	Yes	No	No	6	Yes	11
266	79.3	6.8	7.08	20.9366	No	No	No	Yes	Yes	No	Yes	No	No	130	18	37	192	98	95	60	Female	Unemployed	No Education	Alive	Yes	Others	NA	No	Hemorrhagic Stroke	No	Yes	No	Yes	No	No	15	No	6
267	63.3	7	5.1	22.0317	No	No	No	No	Yes	No	Yes	No	No	108	26	36.6	199	113	77	71	Male	Unemployed	No Education	Alive	Yes	Others	NA	No	Hemorrhagic Stroke	No	No	No	Yes	No	No	15	No	6
268	69.1	10.3	5.6	23.833	Yes	No	No	No	No	No	No	No	No	122	20	36.8	142	87	95	60	Male	Unemployed	No Education	Alive	Yes	Dagombas	21.44	No	Hemorrhagic Stroke	No	Yes	No	No	No	No	10	No	11
269	930	8	22.9	19.6927	No	No	No	No	No	No	No	No	No	104	14	37.1	80	56	85	60	Male	Unemployed	No Education	Death	Yes	Dagombas	NA	No	Hemorrhagic Stroke	No	Yes	No	No	No	No	15	No	1
270	73.2	10	5.68	18.2531	No	Yes	No	No	No	No	No	No	No	92	23	36.6	200	111	98	55	Male	Unemployed	No Education	Alive	Yes	Others	NA	No	Hemorrhagic Stroke	No	Yes	Yes	No	No	No	15	No	9
271	78.7	14.1	2.35	20.0796	No	No	Yes	No	No	Yes	No	Yes	No	71	28	36.5	114	73	98	34	Male	Employed	TERTIARY	Alive	Yes	Others	26.02	No	Hemorrhagic Stroke	No	Yes	No	No	No	No	12	No	2
272	138.2	11.4	12.83	23.5304	Yes	No	No	No	Yes	Yes	Yes	Yes	No	83	26	37.1	170	100	96	45	Male	Unemployed	TERTIARY	Death	No	Others	NA	No	Hemorrhagic Stroke	No	Yes	No	No	No	No	15	No	3
273	87.2	12.1	4	19.6287	Yes	No	No	No	No	Yes	No	Yes	No	82	18	36.7	156	90	95	77	Female	Unemployed	No Education	Alive	Yes	Others	NA	No	Hemorrhagic Stroke	No	Yes	Yes	No	No	No	15	No	16
274	68.5	9.1	2.63	21.6713	No	No	No	No	No	Yes	No	Yes	No	100	22	36.3	165	90	98	78	Male	Unemployed	No Education	Death	Yes	Others	NA	No	Hemorrhagic Stroke	No	Yes	No	Yes	No	No	15	No	6
275	39.9	6	4.77	17.0433	No	No	No	No	No	No	No	No	No	96	19	36.4	133	78	98	52	Female	Unemployed	No Education	Death	Yes	Others	NA	No	Hemorrhagic Stroke	Yes	Yes	Yes	No	No	No	15	No	1
276	68.6	6.8	4.83	20.8209	Yes	No	No	No	No	No	No	No	No	93	24	37.1	147	87	98	88	Male	Employed	No Education	Death	Yes	Dagombas	NA	No	Hemorrhagic Stroke	No	No	No	No	No	No	11	Yes	2
277	105.5	6.1	4.77	23.6926	Yes	No	No	No	No	No	Yes	Yes	No	84	17	35.4	102	71	96	67	Male	Unemployed	No Education	Alive	Yes	Dagombas	NA	No	Hemorrhagic Stroke	No	No	No	No	No	No	15	No	8
278	146.1	16.7	46.56	19.1111	No	No	No	Yes	Yes	Yes	Yes	Yes	No	54	30	36.9	106	76	85	73	Male	Unemployed	No Education	Alive	Yes	Others	23.7	No	Hemorrhagic Stroke	No	Yes	Yes	Yes	No	No	15	No	7
279	95.5	8.6	4.29	20.6905	No	No	Yes	No	Yes	No	Yes	No	No	109	20	36.4	150	93	94	68	Male	Retired	TERTIARY	Alive	Yes	Others	NA	No	Hemorrhagic Stroke	No	Yes	No	No	No	No	3	No	10
280	54.9	7.4	4.96	20.3954	No	No	No	No	Yes	Yes	Yes	Yes	No	83	18	36.7	176	118	96	38	Male	Employed	Basic	Alive	No	Others	NA	Yes	Hemorrhagic Stroke	No	Yes	No	Yes	No	No	8	No	12
281	77.7	8.2	4.13	20.83	No	No	No	Yes	No	No	No	No	No	94	18	36.5	156	110	99	57	Male	Employed	TERTIARY	Alive	Yes	Dagombas	NA	No	Ischemic stroke	No	Yes	No	No	No	No	3	No	4
282	90.1	10.3	5.5	20.2395	No	No	No	Yes	No	No	No	No	No	128	38	37.2	204	128	95	81	Male	Employed	No Education	Death	Yes	Dagombas	NA	No	Hemorrhagic Stroke	No	Yes	Yes	Yes	No	No	15	No	7
283	69.2	6	6.6	21.2891	No	No	No	No	No	No	No	No	No	66	20	36.3	144	92	92	48	Male	Employed	No Education	Death	No	Dagombas	NA	No	Hemorrhagic Stroke	No	Yes	No	Yes	No	No	15	No	1
284	84.5	9.6	4.49	23.1834	No	No	Yes	No	Yes	Yes	Yes	Yes	No	58	21	36.9	187	111	95	45	Male	Employed	No Education	Death	No	Dagombas	NA	No	Hemorrhagic Stroke	No	Yes	No	Yes	No	No	13	No	5
285	87.1	10.5	4.4	19.0982	No	No	Yes	No	No	Yes	No	Yes	No	118	24	37.4	210	120	97	75	Female	Employed	No Education	Alive	No	Dagombas	NA	No	Hemorrhagic Stroke	No	Yes	No	No	No	No	15	No	0
286	129.2	6.4	5.94	21.9363	No	No	Yes	No	No	Yes	No	Yes	No	73	18	36.6	151	77	97	70	Male	Retired	TERTIARY	Alive	Yes	Dagombas	NA	No	Hemorrhagic Stroke	No	Yes	No	No	No	No	8	No	6
287	55.6	7	1.32	31.4815	No	No	No	No	Yes	Yes	Yes	Yes	No	96	20	36.4	150	85	96	86	Female	Employed	No Education	Death	Yes	Dagombas	NA	No	Hemorrhagic Stroke	No	Yes	No	No	No	No	15	No	11
288	20	6.6	7	21.6041	No	No	No	Yes	No	No	No	No	NO	81	19	36.5	125	68	96	80	Female	Unemployed	No Education	Alive	No	Dagombas	NA	No	Hemorrhagic Stroke	No	Yes	No	No	No	No	15	No	6
289	107.2	7	5.73	23.3234	No	No	No	No	No	No	No	No	NO	111	19	36.2	126	92	98	49	Female	Unemployed	No Education	Alive	Yes	Dagombas	NA	No	Hemorrhagic Stroke	No	Yes	No	No	No	No	15	No	9
290	119.6	10.2	5.19	21.83	No	Yes	No	Yes	Yes	No	Yes	No	NO	96	23	36.2	204	139	98	67	Male	Unemployed	No Education	Alive	Yes	Others	NA	No	Hemorrhagic Stroke	No	Yes	No	Yes	No	No	15	No	10
291	780.6	6.1	14.49	22.3214	No	No	No	No	No	No	No	No	NO	113	36	38	139	76	95	71	Female	Employed	No Education	Death	No	Dagombas	NA	No	Hemorrhagic Stroke	No	Yes	Yes	No	Yes	No	15	No	1
292	66.6	7.4	4.56	21.7193	Yes	No	No	No	Yes	No	Yes	No	Yes	111	21	38	149	114	99	45	Female	Employed	No Education	Alive	Yes	Dagombas	NA	No	Hemorrhagic Stroke	No	Yes	No	No	No	No	15	No	3
293	104.3	7.1	3.35	21.83	No	No	No	No	Yes	No	Yes	No	Yes	98	17	37.7	152	101	96	52	Male	Employed	TERTIARY	Alive	Yes	Gonjas	24.26	No	Hemorrhagic Stroke	Yes	Yes	No	No	No	No	15	No	8
294	40.4	7.4	4.9	22.0386	Yes	No	No	Yes	No	Yes	No	Yes	NO	79	29	38.4	246	144	88	58	Male	Employed	No Education	Death	Yes	Dagombas	NA	No	Hemorrhagic Stroke	No	No	No	No	No	No	15	No	1
295	181.3	6.3	25.85	20.0777	No	No	No	Yes	Yes	No	Yes	No	NO	98	24	37.3	149	106	100	73	Male	Unemployed	SHS	Alive	Yes	Dagombas	NA	No	Hemorrhagic Stroke	No	Yes	No	No	No	No	12	No	7
296	92.4	8.1	6.62	21.0937	Yes	No	No	Yes	No	No	No	No	NO	86	22	36.9	153	74	96	83	Male	Employed	No Education	Alive	Yes	Dagombas	NA	No	Hemorrhagic Stroke	No	No	No	No	No	No	6	No	29
297	67.8	7	3.9	19.1746	No	No	No	No	Yes	No	Yes	No	NO	95	20	37.3	141	82	100	41	Male	Employed	No Education	Alive	Yes	Dagombas	NA	No	Hemorrhagic Stroke	No	Yes	No	No	No	No	15	No	10
298	104.6	6.3	7.16	22.1367	No	No	Yes	Yes	No	Yes	No	Yes	NO	80	18	36	136	73	99	74	Male	Unemployed	No Education	Alive	Yes	Others	NA	No	Ischemic stroke	No	Yes	Yes	No	No	No	8	No	3
299	97.4	6.3	6	21.7193	No	No	Yes	No	Yes	Yes	Yes	Yes	Yes	82	20	35.7	170	95	99	70	Male	Retired	TERTIARY	Alive	Yes	Others	NA	No	Hemorrhagic Stroke	No	Yes	No	Yes	No	No	8	No	4
300	81.4	8.5	5.44	21.6041	No	No	No	No	Yes	No	Yes	No	NO	70	20	36.2	136	90	100	34	Female	Employed	Basic	Alive	No	Others	NA	No	Hemorrhagic Stroke	No	Yes	No	No	No	No	6	No	9
301	56.2	6	1.84	21.83	No	No	No	Yes	Yes	No	Yes	No	NO	60	18	36.4	103	66	100	36	Male	Employed	No Education	Alive	Yes	Others	NA	No	Ischemic stroke	No	Yes	No	No	No	No	15	No	9
302	56.1	6.4	7	22.3214	No	No	No	Yes	No	Yes	No	Yes	NO	84	21	36.5	134	79	98	74	Male	Unemployed	No Education	Alive	Yes	Others	NA	No	Ischemic stroke	No	Yes	No	Yes	No	No	8	Yes	10
303	52.9	5.7	6.83	22.3214	No	No	No	No	Yes	No	Yes	No	No	70	18	37.4	173	102	98	82	Male	Unemployed	No Education	Alive	No	Dagombas	NA	No	Ischemic stroke	No	Yes	No	No	No	No	12	No	10
304	156.6	8	6.9	20.9644	Yes	No	No	No	No	No	No	No	No	88	14	36.6	146	77	94	78	Male	Unemployed	No Education	Alive	No	Others	NA	No	Hemorrhagic Stroke	No	Yes	No	No	No	No	3	No	8
305	56.1	6	8.1	20.9644	No	No	No	No	No	No	No	No	No	110	24	37	113	60	88	70	Female	Employed	No Education	Death	No	Others	NA	No	Hemorrhagic Stroke	No	Yes	No	Yes	No	No	15	No	1
306	48.1	5	5.16	21.83	No	No	Yes	No	No	No	No	No	No	85	22	36	192	99	96	87	Female	Employed	SHS	Alive	Yes	Gonjas	NA	No	Ischemic stroke	No	Yes	Yes	Yes	No	No	10	No	4
307	46.2	5.8	5.07	18.855	No	No	No	Yes	No	No	No	No	Yes	100	30	37.1	170	122	91	46	Female	Employed	No Education	Death	Yes	Dagombas	NA	No	Hemorrhagic Stroke	No	Yes	No	Yes	No	No	15	No	4
308	106.5	8.7	3.79	20.3402	Yes	No	No	No	No	No	No	No	No	101	19	37.3	103	63	96	54	Male	Employed	SHS	Alive	No	Dagombas	NA	No	Hemorrhagic Stroke	No	No	No	No	No	No	15	No	4
309	71.7	8.2	6.88	23.1834	No	No	No	No	Yes	Yes	Yes	Yes	No	98	20	36.4	164	99	95	65	Female	Employed	No Education	Death	No	Dagombas	NA	No	Hemorrhagic Stroke	No	Yes	No	No	No	No	15	No	10
310	153	7.5	4.61	21.7193	No	No	No	Yes	No	Yes	No	No	No	93	26	36.7	221	137	83	60	Male	Employed	No Education	Death	No	Dagombas	NA	No	Hemorrhagic Stroke	No	Yes	No	No	No	No	8	Yes	0
311	54.7	6.4	3.75	22.231	No	No	No	No	Yes	No	Yes	No	No	42	21	37.4	136	86	99	24	Female	Employed	SHS	Death	Yes	Others	NA	No	Hemorrhagic Stroke	No	No	No	No	No	No	15	No	1
312	55.9	13	5.53	21.4844	No	No	No	Yes	No	Yes	No	Yes	No	123	19	36.4	172	113	96	68	Female	Employed	No Education	Alive	Yes	Dagombas	NA	No	Hemorrhagic Stroke	No	Yes	Yes	Yes	No	No	13	No	12
313	306.6	6.2	31.7	28.1831	No	No	No	No	No	No	No	No	No	115	22	37.3	90	58	97	64	Male	Retired	TERTIARY	Death	Yes	Others	NA	No	Hemorrhagic Stroke	No	Yes	No	No	No	No	13	No	1
314	49	7	5.96	20.83	No	No	Yes	No	No	No	No	No	No	110	19	39	142	90	98	50	Female	Employed	No Education	Death	Yes	Others	NA	No	Hemorrhagic Stroke	No	Yes	No	No	No	No	9	No	4
315	61.2	6.3	0.9	22.2908	No	No	No	No	Yes	No	Yes	No	No	73	21	35.1	145	98	98	67	Male	Unemployed	No Education	Alive	Yes	Others	NA	No	Ischemic stroke	No	Yes	No	No	No	No	11	No	3
316	68.1	7.4	3.3	16.8242	Yes	No	No	No	No	No	No	No	No	106	23	36.7	135	84	97	70	Female	Employed	No Education	Alive	Yes	Others	NA	No	Ischemic stroke	No	Yes	No	Yes	No	No	6	No	7
317	107	7	6.04	19.6878	Yes	No	No	No	No	No	No	No	No	100	25	38.2	152	78	79	79	Male	Unemployed	No Education	Alive	Yes	Others	NA	No	Hemorrhagic Stroke	No	Yes	No	Yes	No	No	10	No	25
318	84.7	7.5	3.23	21.4278	Yes	No	No	No	No	No	No	No	No	66	17	36.5	122	68	98	66	Male	Retired	TERTIARY	Alive	Yes	Others	NA	No	Hemorrhagic Stroke	No	Yes	No	No	No	No	15	No	5
319	108.9	11.2	14.46	21.6263	No	No	No	Yes	No	No	No	No	No	75	21	37.9	170	100	99	58	Male	Unemployed	No Education	Alive	Yes	Others	NA	No	Hemorrhagic Stroke	No	Yes	Yes	No	No	No	15	No	10
320	54.5	8	5.25	21.7588	No	No	No	Yes	Yes	No	Yes	No	No	95	18	37.5	127	96	84	81	Male	Employed	No Education	Alive	No	Dagombas	NA	No	Ischemic stroke	No	Yes	No	No	No	No	11	No	11
321	104.6	7.8	11.5	27.5556	No	Yes	No	Yes	Yes	No	Yes	No	No	112	29	35.9	135	80	95	91	Female	Employed	No Education	Death	No	Dagombas	NA	No	Hemorrhagic Stroke	No	Yes	No	Yes	No	No	15	No	4
322	102.8	6.4	12.6	19.2103	No	No	No	Yes	No	Yes	No	Yes	No	67	16	36.2	129	99	98	58	Male	Employed	SHS	Alive	Yes	Others	NA	No	Hemorrhagic Stroke	Yes	Yes	No	No	No	No	15	No	15
323	85.4	10.1	5.98	20.794	No	No	No	No	Yes	No	Yes	Yes	No	65	17	37	146	95	98	62	Male	Employed	No Education	Alive	No	Dagombas	NA	No	Hemorrhagic Stroke	No	Yes	No	No	No	No	3	No	5
324	91.5	6.2	4.22	26.2891	No	No	No	No	No	No	No	No	No	89	23	40.6	179	97	98	47	Male	Employed	TERTIARY	Death	No	Others	NA	Yes	Hemorrhagic Stroke	No	Yes	No	Yes	No	No	6	No	2
325	94.1	15.6	3.1	21.3495	No	No	No	No	No	No	No	No	No	107	18	36	258	126	95	57	Female	Employed	No Education	Death	Yes	Others	NA	Yes	Hemorrhagic Stroke	No	Yes	Yes	No	No	No	7	No	4
326	51.3	6.9	3.75	21.0815	No	No	No	Yes	Yes	Yes	Yes	Yes	No	100	17	37.1	192	116	98	88	Female	Employed	No Education	Death	Yes	Dagombas	NA	No	Hemorrhagic Stroke	Yes	Yes	No	Yes	No	No	11	No	5
327	108.1	11.5	4.55	21.83	No	No	No	No	No	No	No	No	No	73	19	36.6	110	70	98	80	Female	Employed	TERTIARY	Alive	Yes	Others	NA	No	Hemorrhagic Stroke	No	Yes	Yes	No	No	No	3	No	9
328	353.7	13.6	31.86	14.9184	No	No	No	Yes	No	Yes	No	Yes	No	128	22	38.6	124	74	99	82	Male	Unemployed	No Education	Death	Yes	Dagombas	NA	No	Hemorrhagic Stroke	No	Yes	Yes	No	No	No	15	No	10
329	73.1	6.5	2.5	20.2145	No	No	No	No	No	No	No	No	No	145	25	38.3	185	112	84	72	Male	Employed	No Education	Death	Yes	Dagombas	NA	No	Hemorrhagic Stroke	No	Yes	No	Yes	No	No	13	No	3
330	720.2	4.3	26.67	21.3928	No	No	No	Yes	No	No	No	No	No	102	20	37	196	104	92	48	Female	Employed	No Education	Alive	Yes	Dagombas	NA	No	Hemorrhagic Stroke	No	Yes	No	Yes	No	No	15	No	6
331	66	5.6	5.4	14.5002	No	No	No	No	Yes	No	Yes	No	No	90	20	36.1	131	80	97	41	Male	Employed	SHS	Alive	Yes	Others	24.16	No	Hemorrhagic Stroke	No	Yes	No	No	No	No	15	No	7
332	120.9	6.8	9.45	21.1463	No	Yes	No	Yes	No	No	No	No	No	112	20	37.2	174	109	89	76	Male	Employed	No Education	Death	Yes	Others	NA	No	Hemorrhagic Stroke	No	Yes	No	Yes	No	No	15	No	2
333	97.6	3	2.77	28.251	No	No	No	No	No	Yes	No	Yes	No	77	28	37.8	152	77	99	66	Male	Retired	No Education	Alive	No	Others	NA	No	Hemorrhagic Stroke	No	Yes	No	No	No	No	15	No	7
334	201	7.3	7.9	16.1911	No	No	No	Yes	No	Yes	No	Yes	No	76	25	36	118	83	97	80	Male	Unemployed	No Education	Death	No	Others	NA	No	Hemorrhagic Stroke	No	No	No	Yes	No	No	12	No	1
335	23.1	3.8	6.67	19.9231	No	No	No	No	No	No	No	No	No	70	27	37.1	126	78	89	58	Male	Retired	TERTIARY	Alive	Yes	Others	NA	No	Hemorrhagic Stroke	No	No	No	No	No	No	5	Yes	0
336	80.9	16.7	6.42	20.0617	No	No	No	No	No	No	No	No	No	76	16	36.2	131	72	98	84	Female	Employed	No Education	Alive	Yes	Others	20.55	No	Hemorrhagic Stroke	No	Yes	Yes	No	No	No	6	Yes	7
337	79.1	4.3	4.46	20.6575	No	No	No	Yes	Yes	No	Yes	No	No	120	17	36.5	115	50	93	75	Male	Unemployed	No Education	Alive	Yes	Others	NA	No	Hemorrhagic Stroke	No	Yes	No	Yes	No	No	8	No	21
338	153.72	5.4	10.21	21.9651	No	No	No	No	Yes	Yes	No	No	NO	92	21	37.6	160	102	96	79	Male	Unemployed	No Education	Alive	Yes	Dagombas	NA	No	Hemorrhagic Stroke	No	Yes	No	Yes	No	No	15	No	2
339	36.1	7.8	4.92	17.9902	No	No	No	No	Yes	No	Yes	No	Yes	94	24	36.7	156	91	97	79	Female	Employed	No Education	Alive	Yes	Dagombas	NA	No	Ischemic stroke	No	Yes	Yes	No	No	No	4	No	6
340	70.2	7.4	4.4	20.1323	No	No	No	No	Yes	No	Yes	Yes	NO	94	27	37.2	199	154	96	45	Female	Employed	SHS	Death	No	Gonjas	NA	No	Hemorrhagic Stroke	No	Yes	No	Yes	No	No	15	No	4
341	42.3	3.2	1.99	19.247	No	No	No	No	Yes	No	Yes	No	Yes	88	20	36.8	123	68	94	70	Female	Employed	No Education	Alive	Yes	Others	NA	No	Hemorrhagic Stroke	No	Yes	Yes	No	No	No	15	No	6
342	78.1	15.6	9.1	14.9106	No	No	No	No	Yes	No	Yes	No	NO	72	18	36.8	135	78	98	30	Female	Employed	No Education	Alive	Yes	Dagombas	NA	No	Hemorrhagic Stroke	No	No	No	No	No	No	12	No	1
343	67.9	6.7	7.8	21.3384	No	No	No	Yes	Yes	No	Yes	No	Yes	103	19	36.5	214	138	91	73	Male	Unemployed	No Education	Alive	Yes	Others	NA	No	Hemorrhagic Stroke	No	Yes	No	No	No	No	15	No	10
344	296.1	6.1	16.13	27.268	Yes	No	No	No	Yes	Yes	Yes	Yes	NO	123	12	40.2	123	63	100	91	Female	Unemployed	No Education	Death	Yes	Others	NA	No	Hemorrhagic Stroke	No	Yes	No	No	No	No	15	No	1
345	30.1	12.1	10.4	28.6726	No	No	No	Yes	No	No	No	No	NO	123	23	37	225	128	97	37	Female	Employed	No Education	Death	No	Dagombas	NA	No	Hemorrhagic Stroke	No	Yes	No	No	No	No	15	No	3
346	44.1	9.2	5.55	21.6263	No	No	No	No	No	Yes	No	Yes	NO	90	18	36.5	152	74	88	67	Male	Retired	No Education	Alive	Yes	Gonjas	NA	No	Hemorrhagic Stroke	No	Yes	No	No	No	No	15	No	8
347	193	9.8	9.48	19.5965	No	No	No	No	No	Yes	No	Yes	NO	101	21	36.1	102	55	97	52	Male	Retired	TERTIARY	Alive	No	Dagombas	NA	No	Ischemic stroke	No	Yes	No	Yes	No	No	13	No	3
348	25.8	7.4	3.68	21.83	No	No	Yes	No	No	Yes	No	Yes	Yes	86	20	37.2	155	97	98	38	Female	Employed	Basic	Alive	Yes	Dagombas	NA	No	Hemorrhagic Stroke	No	Yes	Yes	Yes	No	No	15	No	10
349	67.5	9.4	5.82	20.5226	No	No	No	No	No	No	No	No	Yes	86	22	36	121	80	94	85	Male	Unemployed	No Education	Alive	Yes	Dagombas	NA	No	Ischemic stroke	Yes	Yes	No	Yes	No	No	15	No	6
350	217.6	4.5	16.39	20.3451	No	Yes	No	Yes	Yes	No	Yes	No	NO	80	20	36.8	135	93	95	47	Male	Employed	TERTIARY	Alive	Yes	Others	NA	No	Hemorrhagic Stroke	No	Yes	No	No	No	No	15	No	7
351	25.1	9	6	21.5291	No	No	No	No	No	Yes	No	Yes	NO	68	19	36	164	97	98	45	Female	Employed	No Education	Alive	Yes	Dagombas	25.69	No	Hemorrhagic Stroke	No	Yes	No	No	No	No	15	No	8
352	205.1	14	9.01	20.6852	No	No	Yes	No	No	No	Yes	Yes	NO	78	16	36.7	117	64	98	58	Female	Unemployed	No Education	Alive	Yes	Others	23.93	No	Hemorrhagic Stroke	No	Yes	Yes	No	No	No	15	No	8
353	67.9	5.7	3.66	19.6484	No	No	No	Yes	Yes	No	Yes	No	No	74	18	36	95	65	99	32	Female	Employed	No Education	Alive	Yes	Others	NA	No	Ischemic stroke	No	No	No	No	No	No	4	No	86
354	79.1	5	2.11	20	No	No	No	Yes	Yes	No	Yes	No	No	73	25	38.4	105	62	93	60	Male	Retired	TERTIARY	Alive	Yes	Dagombas	NA	No	Ischemic stroke	No	Yes	No	No	No	No	15	No	3
355	45.6	6.1	2.24	20.9371	No	No	No	No	No	No	No	No	No	94	20	36.5	115	82	100	37	Female	Unemployed	No Education	Alive	Yes	Dagombas	20.01	No	Ischemic stroke	No	Yes	No	Yes	No	No	12	No	12
356	33	8	4.45	21.6263	No	No	No	No	No	No	No	No	No	106	24	38.8	130	85	96	51	Female	Unemployed	TERTIARY	Death	Yes	Others	NA	No	Hemorrhagic Stroke	Yes	No	Yes	No	No	No	15	No	11
357	203.68	9.1	6.9	15.6046	No	No	Yes	No	No	No	No	No	No	112	24	36.7	159	100	100	48	Male	Unemployed	No Education	Death	Yes	Dagombas	NA	Yes	Hemorrhagic Stroke	No	Yes	No	Yes	No	No	10	No	2
358	111	6.3	3.9	14.0214	Yes	No	Yes	No	No	No	No	No	No	61	19	38.2	261	126	93	60	Male	Employed	No Education	Death	No	Dagombas	NA	No	Hemorrhagic Stroke	No	No	No	No	No	No	15	No	0
359	27	10	4.4	21.5169	No	No	No	No	Yes	No	Yes	No	No	88	22	36.5	130	75	97	72	Female	Unemployed	No Education	Alive	Yes	Others	NA	No	Hemorrhagic Stroke	No	Yes	No	No	No	No	6	No	11
360	773.1	6.9	26.43	20.5226	No	No	No	No	No	Yes	No	Yes	Yes	128	18	36.7	175	127	99	40	Female	Employed	Basic	Death	No	Dagombas	NA	No	Ischemic stroke	No	Yes	No	Yes	No	No	15	No	4
361	39	19.5	7.1	20.3223	No	No	Yes	No	No	Yes	No	Yes	No	114	19	36.3	131	87	99	49	Female	Unemployed	No Education	Alive	Yes	Dagombas	NA	No	Hemorrhagic Stroke	No	Yes	Yes	No	No	No	15	No	8
362	263.4	14.7	7.48	21.83	No	Yes	No	Yes	Yes	No	Yes	No	No	76	19	37.9	185	127	98	59	Female	Unemployed	No Education	Alive	Yes	Dagombas	NA	No	Hemorrhagic Stroke	No	Yes	No	No	No	No	4	No	15
363	143.9	8.2	8	20.0474	No	Yes	No	No	No	No	No	No	No	126	26	36.3	226	163	96	40	Male	Employed	No Education	Death	No	Others	NA	No	Hemorrhagic Stroke	No	Yes	No	Yes	No	No	15	No	2
364	65.9	6.6	6.21	16.6133	No	No	Yes	Yes	No	No	No	No	No	91	20	37.1	221	145	97	54	Male	Unemployed	No Education	Death	Yes	Others	NA	No	Hemorrhagic Stroke	No	Yes	Yes	No	No	No	11	No	6
365	64.1	6	7.1	19.1001	No	No	Yes	No	No	Yes	No	Yes	Yes	107	18	37.1	138	97	89	79	Female	Employed	No Education	Alive	Yes	Others	NA	No	Hemorrhagic Stroke	No	Yes	No	Yes	No	No	4	No	7
366	96.5	8.8	1.77	19.5312	No	No	Yes	No	Yes	No	Yes	No	No	98	19	37.3	145	99	97	39	Male	Employed	TERTIARY	Alive	Yes	Others	NA	No	Hemorrhagic Stroke	No	Yes	No	Yes	No	No	3	No	8
367	91	9	3.66	24.4444	No	No	No	No	No	No	No	No	Yes	63	24	26.9	199	96	98	56	Female	Employed	No Education	Death	Yes	Dagombas	NA	No	Hemorrhagic Stroke	Yes	Yes	No	No	No	No	12	No	1
368	115.1	8	6.51	19.91	No	No	No	No	No	Yes	No	Yes	No	60	17	36.5	108	68	94	45	Male	Employed	TERTIARY	Alive	No	Others	NA	No	Hemorrhagic Stroke	No	No	No	No	No	No	7	No	7
369	66.1	6.3	6.1	19.91	No	No	No	No	No	No	No	No	No	92	22	36.3	131	90	92	74	Male	Unemployed	No Education	Alive	Yes	Dagombas	NA	No	Hemorrhagic Stroke	No	Yes	No	No	No	No	9	No	15
370	82.6	7.9	3.81	21.6263	No	No	Yes	No	No	No	No	No	No	71	18	37.2	187	94	99	90	Male	Employed	No Education	Alive	No	Dagombas	NA	No	Hemorrhagic Stroke	No	No	No	Yes	No	No	15	No	7
371	87.1	11	6.1	20.3804	Yes	No	No	Yes	No	No	No	No	No	109	33	37.8	172	122	98	58	Female	Employed	No Education	Death	Yes	Dagombas	NA	No	Hemorrhagic Stroke	No	Yes	No	Yes	No	No	15	No	0
372	45.1	8	7.8	19.5312	No	Yes	No	Yes	No	No	No	No	No	115	16	36.5	118	75	98	41	Male	Employed	No Education	Death	Yes	Dagombas	NA	No	Hemorrhagic Stroke	No	Yes	No	Yes	No	No	12	No	1
373	75.1	16	7.9	21.6327	No	No	No	Yes	No	Yes	No	Yes	No	88	20	37	124	64	95	78	Female	Employed	No Education	Alive	Yes	Gonjas	NA	No	Hemorrhagic Stroke	No	Yes	Yes	No	No	No	15	No	8
374	78	24.2	1.22	20.5611	No	No	No	Yes	Yes	No	Yes	No	No	107	22	36.3	123	84	98	31	Male	Employed	SHS	Alive	No	Gonjas	NA	No	Hemorrhagic Stroke	No	Yes	Yes	No	No	No	8	No	9
375	214.6	9.3	12.244	20.1125	No	No	No	No	Yes	No	Yes	No	No	106	22	36.7	137	75	90	54	Female	Unemployed	No Education	Alive	No	Others	NA	No	Hemorrhagic Stroke	No	No	No	Yes	No	No	15	No	2
376	49.2	6	4.03	19.6484	No	No	No	No	No	No	No	No	No	110	18	36	99	76	88	39	Male	Employed	No Education	Alive	Yes	Dagombas	19.26	No	Hemorrhagic Stroke	No	No	No	Yes	No	No	15	No	9
377	119.2	11.2	25.24	19.8184	No	No	No	Yes	Yes	No	Yes	No	No	118	24	36.7	188	120	96	61	Female	Employed	No Education	Alive	Yes	Dagombas	NA	No	Hemorrhagic Stroke	No	Yes	No	Yes	No	No	15	No	4
378	1620	14.2	90.6	17.741	No	No	No	No	No	No	No	No	No	84	19	36.2	168	147	90	54	Female	Employed	SHS	Death	Yes	Dagombas	NA	No	Hemorrhagic Stroke	No	No	No	Yes	No	No	13	Yes	9
379	46.9	3.55	5.3	19.6875	No	No	No	Yes	Yes	No	Yes	No	No	64	20	35.6	107	63	96	50	Female	Employed	No Education	Alive	No	Others	NA	No	Hemorrhagic Stroke	No	Yes	No	No	No	No	11	No	5
380	62	17.7	2.2	20.4591	No	No	No	No	No	No	No	No	No	93	25	38	194	86	72	80	Female	Unemployed	No Education	Death	No	Dagombas	NA	No	Hemorrhagic Stroke	No	Yes	Yes	Yes	No	No	15	Yes	0
381	41.2	7.3	6.1	21.1073	No	Yes	No	No	No	Yes	No	Yes	No	109	24	37.5	139	72	86	74	Male	Retired	SHS	Death	Yes	Dagombas	NA	No	Hemorrhagic Stroke	Yes	Yes	No	Yes	No	No	10	No	1
382	59.9	5	11.66	20.9042	No	No	No	Yes	No	Yes	No	Yes	No	59	18	36.5	171	121	98	40	Male	Employed	No Education	Alive	No	Dagombas	NA	No	Hemorrhagic Stroke	No	Yes	No	No	No	No	15	No	2
383	67.9	8.9	5	20.6852	No	No	No	No	No	No	No	No	No	97	16	36.2	144	107	94	31	Female	Employed	No Education	Alive	Yes	Others	NA	No	Hemorrhagic Stroke	No	Yes	No	No	No	No	12	No	5
384	47.5	6.8	3.97	19.9082	No	No	Yes	No	Yes	Yes	Yes	Yes	No	104	21	36.4	101	76	98	60	Female	Employed	No Education	Alive	Yes	Dagombas	NA	No	Hemorrhagic Stroke	No	Yes	Yes	Yes	No	No	5	No	12
385	43.1	23.7	6	20.5142	No	No	No	No	No	No	No	No	No	94	22	37	139	71	90	76	Male	Unemployed	No Education	Death	Yes	Others	NA	No	Hemorrhagic Stroke	No	No	No	Yes	No	No	12	No	3
386	175.8	7.8	22.04	19.5703	No	Yes	No	Yes	No	No	No	No	No	140	33	37	136	106	97	55	Male	Employed	No Education	Death	Yes	Dagombas	NA	No	Hemorrhagic Stroke	No	Yes	No	Yes	No	No	15	No	2
387	89.4	8.3	6.69	20.6852	No	No	No	No	No	No	No	No	No	97	20	36.3	158	103	99	85	Female	Retired	TERTIARY	Alive	Yes	Dagombas	NA	No	Hemorrhagic Stroke	No	Yes	Yes	No	No	No	8	No	23
388	48	7.3	5.19	17.6676	No	No	No	Yes	No	No	No	No	Yes	93	22	37	174	94	100	53	Female	Employed	No Education	Alive	Yes	Others	NA	No	Hemorrhagic Stroke	No	Yes	Yes	No	No	No	15	No	13
389	78.8	8	5.72	19.5965	No	No	No	Yes	No	Yes	No	Yes	NO	60	20	36.8	171	101	97	61	Male	Employed	SHS	Alive	Yes	Others	NA	No	Hemorrhagic Stroke	No	Yes	No	No	No	No	15	No	4
390	78.37	7	13.61	24.4778	No	Yes	No	Yes	No	No	No	No	NO	84	23	36.5	135	95	96	49	Female	Employed	No Education	Alive	No	Others	NA	No	Ischemic stroke	No	Yes	No	No	No	No	15	No	7
391	141.6	8.6	18.33	19.6623	No	No	No	Yes	Yes	No	Yes	No	NO	84	20	36.7	176	112	99	74	Female	Employed	No Education	Alive	Yes	Others	NA	No	Hemorrhagic Stroke	No	Yes	No	No	No	No	6	Yes	4
392	73.5	6	4.97	19.8505	No	No	No	No	Yes	No	Yes	No	NO	73	18	36.2	158	86	99	34	Male	Employed	SHS	Alive	No	Dagombas	NA	No	Hemorrhagic Stroke	No	Yes	No	No	No	No	15	No	8
393	96.1	5.9	7.56	19.6623	No	No	No	No	No	No	No	No	NO	69	19	37.1	149	61	95	77	Female	Unemployed	No Education	Alive	Yes	Dagombas	NA	No	Hemorrhagic Stroke	No	Yes	No	Yes	No	No	15	No	19
394	153.3	7	7.57	16.2292	No	No	No	No	No	No	No	No	NO	84	20	36.8	156	95	98	64	Male	Employed	No Education	Alive	No	Others	NA	Yes	Hemorrhagic Stroke	No	Yes	No	No	No	No	15	No	3
395	148.78	6.4	7.85	15.8797	No	No	No	Yes	No	Yes	No	Yes	NO	138	28	37.1	183	115	95	63	Male	Retired	TERTIARY	Death	Yes	Others	NA	No	Hemorrhagic Stroke	No	Yes	Yes	Yes	No	No	10	No	4
396	65.75	10	2.27	24.435	No	No	No	Yes	No	No	No	No	NO	80	20	36	160	90	98	65	Female	Retired	SHS	Alive	Yes	Others	30.04	No	Hemorrhagic Stroke	No	Yes	Yes	No	No	No	13	No	5
397	76.4	7	3.15	19.1001	No	No	No	No	No	No	No	No	NO	78	17	38.8	162	97	97	44	Male	Unemployed	SHS	Alive	Yes	Others	NA	No	Hemorrhagic Stroke	No	Yes	No	No	No	No	10	No	7
398	44	11.8	2.5	22.719	No	Yes	No	Yes	No	No	No	No	NO	98	23	36.4	181	93	98	85	Female	Unemployed	SHS	Death	Yes	Dagombas	NA	No	Ischemic stroke	No	Yes	No	No	No	No	11	No	3
399	85.7	7.2	5.1	21.83	No	No	No	No	No	No	No	No	NO	100	21	36.8	206	127	97	46	Male	Unemployed	No Education	Alive	Yes	Dagombas	NA	No	Hemorrhagic Stroke	No	Yes	No	No	No	No	15	No	11
400	106.9	5.3	5.2	21.3578	No	No	No	No	No	Yes	No	Yes	NO	88	22	36.6	224	110	99	62	Female	Employed	No Education	Alive	Yes	Dagombas	NA	No	Hemorrhagic Stroke	No	Yes	No	No	No	No	15	No	11
401	13.6	13.9	4.1	21.5917	Yes	No	No	Yes	Yes	No	Yes	No	NO	67	21	35.7	189	102	98	45	Female	Unemployed	No Education	Alive	No	Others	NA	No	Hemorrhagic Stroke	No	Yes	Yes	No	No	No	6	No	15
402	257.7	24.5	5.81	19.5965	No	No	No	No	No	No	No	No	NO	91	14	35	150	90	86	68	Female	Employed	No Education	Death	Yes	Dagombas	NA	No	Hemorrhagic Stroke	No	Yes	No	Yes	No	No	15	No	3
403	48.9	5.3	2.31	19.354	No	No	Yes	No	No	No	No	No	Yes	75	20	36.2	135	75	96	69	Female	Employed	No Education	Alive	Yes	Dagombas	NA	No	Hemorrhagic Stroke	No	Yes	No	No	No	No	12	No	4
404	55.4	9.6	4.85	20.9042	No	No	No	Yes	Yes	No	Yes	No	No	90	18	36.8	156	92	98	63	Male	Employed	TERTIARY	Alive	No	Others	NA	No	Hemorrhagic Stroke	No	Yes	Yes	Yes	No	No	8	No	16
405	85.6	8.6	3.68	21.6296	No	No	No	No	No	No	No	No	No	80	23	37.1	157	100	99	59	Female	Employed	No Education	Death	No	Dagombas	NA	No	Hemorrhagic Stroke	No	No	No	Yes	No	No	15	No	0
406	57.1	11.6	3.44	18.591	No	No	No	No	No	Yes	No	Yes	No	108	26	37.8	120	76	88	73	Male	Retired	No Education	Death	Yes	Dagombas	NA	No	Hemorrhagic Stroke	No	Yes	No	Yes	No	No	15	No	12
407	59.7	6.7	8.82	21.4876	No	Yes	No	No	No	No	No	No	No	108	20	37.3	134	96	100	69	Male	Retired	No Education	Death	Yes	Gonjas	NA	No	Hemorrhagic Stroke	No	No	No	No	No	No	6	Yes	13
408	37.1	5.2	7.2	19.1368	No	No	No	Yes	No	No	No	No	No	160	22	37	152	128	86	38	Female	Employed	SHS	Death	No	Others	NA	No	Hemorrhagic Stroke	No	Yes	No	Yes	No	No	6	No	2
409	50.6	8.3	3.61	21.6263	No	No	No	No	Yes	No	Yes	No	No	99	24	37.8	94	62	100	54	Male	Employed	No Education	Alive	No	Dagombas	NA	No	Hemorrhagic Stroke	No	No	No	No	No	No	15	No	42
410	73.7	6	2.19	18.7695	No	Yes	No	Yes	No	No	No	No	No	81	20	36.1	172	103	95	72	Male	Unemployed	No Education	Alive	Yes	Dagombas	NA	No	Hemorrhagic Stroke	No	Yes	No	No	No	No	12	No	9
411	93.5	8.6	4.6	25.4069	Yes	No	No	Yes	No	No	No	No	No	63	26	37.1	141	86	95	45	Male	Employed	No Education	Alive	No	Dagombas	NA	No	Hemorrhagic Stroke	No	Yes	No	Yes	No	No	15	No	10
412	83.9	6.5	5.28	25.9698	No	No	Yes	No	No	No	No	No	No	82	19	36.5	124	84	94	83	Female	Employed	No Education	Death	No	Dagombas	NA	No	Hemorrhagic Stroke	No	Yes	No	No	No	No	4	No	4
413	165	6.8	2.84	23.4019	No	No	No	No	No	No	No	No	No	82	20	35.6	253	133	100	61	Male	Unemployed	No Education	Alive	No	Dagombas	NA	No	Hemorrhagic Stroke	No	Yes	No	No	No	No	15	No	6
414	60.8	9	4.07	19.9082	No	No	No	No	Yes	Yes	Yes	Yes	No	104	19	37.2	148	81	98	80	Male	Employed	No Education	Death	Yes	Dagombas	NA	Yes	Hemorrhagic Stroke	No	No	No	No	No	No	8	No	1
415	82.5	6.1	4.68	21.6296	No	No	No	No	No	No	No	No	No	67	25	36.3	149	73	98	78	Male	Employed	TERTIARY	Alive	Yes	Others	NA	No	Hemorrhagic Stroke	No	No	Yes	No	No	No	4	No	4
416	45.11	10.7	6.44	19.5965	No	No	No	No	No	No	No	No	No	82	21	40.2	216	134	91	48	Male	Employed	TERTIARY	Death	No	Others	NA	No	Hemorrhagic Stroke	No	Yes	No	Yes	No	No	12	No	4
417	627.8	4.5	18	18.718	No	No	No	No	No	No	No	No	No	90	20	36.4	159	97	96	44	Female	Employed	No Education	Death	Yes	Dagombas	NA	No	Hemorrhagic Stroke	No	Yes	No	Yes	No	No	3	No	5
418	88.7	7.7	6.27	24.9219	No	Yes	No	No	No	No	No	No	No	120	32	36.8	116	67	98	72	Male	Unemployed	SHS	Death	No	Others	NA	Yes	Hemorrhagic Stroke	No	Yes	No	Yes	No	No	12	No	4
419	101.1	7.5	6.15	19.6484	No	No	No	Yes	No	Yes	No	Yes	No	74	20	37	150	100	99	74	Male	Retired	No Education	Alive	Yes	Gonjas	NA	No	Hemorrhagic Stroke	No	Yes	Yes	No	No	No	8	No	4
420	86.9	7.6	4.27	19.8047	No	Yes	No	No	Yes	No	Yes	No	No	66	26	36.5	175	119	98	45	Male	Employed	No Education	Alive	Yes	Dagombas	NA	No	Hemorrhagic Stroke	No	Yes	No	No	No	No	15	No	4
421	190.7	7	8.14	19.5703	No	No	No	Yes	No	No	No	No	No	61	22	36.7	153	76	100	57	Female	Employed	No Education	Alive	No	Others	17.7	No	Hemorrhagic Stroke	No	Yes	No	No	No	No	12	No	9
422	315.2	14	19.13	19.9594	No	Yes	Yes	No	No	Yes	No	Yes	No	120	32	36.8	103	71	97	80	Female	Unemployed	No Education	Death	Yes	Others	NA	No	Hemorrhagic Stroke	No	Yes	No	Yes	No	No	6	No	6
423	222.5	8.9	26.68	20.2145	No	No	No	Yes	No	No	No	No	No	91	20	37.8	154	109	96	42	Male	Unemployed	No Education	Alive	Yes	Others	33.8	No	Hemorrhagic Stroke	No	Yes	No	No	No	No	15	No	10
424	292.3	6.2	35.71	29.0487	No	No	Yes	No	No	No	No	No	No	136	24	36.7	122	86	92	69	Male	Employed	No Education	Death	Yes	Dagombas	NA	No	Hemorrhagic Stroke	No	Yes	No	Yes	No	No	6	No	2
425	100.3	6.8	8.64	23.9922	No	Yes	No	Yes	No	No	Yes	No	No	119	18	36.8	136	79	96	65	Female	Employed	No Education	Death	Yes	Dagombas	NA	No	Hemorrhagic Stroke	No	Yes	No	Yes	No	No	5	No	16
426	96.3	5	2.65	21.4844	No	No	No	No	No	No	No	No	No	73	20	36.3	137	72	98	83	Female	Employed	No Education	Alive	Yes	Dagombas	25.65	No	Ischemic stroke	No	Yes	No	No	No	No	15	No	4
427	133	7.4	22.84	22.0386	No	No	No	No	No	Yes	Yes	Yes	No	96	23	36.9	130	91	86	77	Female	Unemployed	No Education	Alive	Yes	Others	NA	No	Ischemic stroke	No	Yes	No	Yes	No	No	11	No	8
428	96.2	18.1	12.72	20.6905	No	No	No	No	No	No	No	No	No	124	25	37	260	157	65	83	Female	Unemployed	No Education	Alive	Yes	Dagombas	NA	No	Hemorrhagic Stroke	No	Yes	Yes	Yes	No	No	6	Yes	6
429	180	10.5	6.34	21.4844	No	Yes	No	Yes	Yes	Yes	Yes	Yes	No	50	33	36.2	156	110	99	45	Male	Unemployed	SHS	Death	No	Dagombas	NA	No	Hemorrhagic Stroke	No	Yes	Yes	Yes	No	No	7	No	0
430	114.3	8.1	5.05	13.1254	No	No	No	Yes	No	Yes	No	Yes	No	110	18	36.4	178	99	98	78	Female	Employed	No Education	Death	Yes	Dagombas	21.6	No	Hemorrhagic Stroke	No	Yes	No	No	No	No	5	Yes	1
431	275.4	7.5	17.99	20.6905	No	No	No	No	No	No	No	No	No	90	24	36.9	122	70	88	71	Male	Unemployed	No Education	Alive	Yes	Others	NA	Yes	Hemorrhagic Stroke	No	Yes	No	Yes	No	No	12	Yes	1
432	81.09	10.6	3.68	19.0039	No	No	No	Yes	Yes	No	Yes	No	No	83	20	36.2	170	119	99	98	Male	Employed	No Education	Alive	Yes	Gonjas	NA	No	Ischemic stroke	No	Yes	No	No	No	No	11	No	5
433	113.6	18.7	5.87	21.4844	No	No	No	No	No	No	No	No	No	72	22	36.2	152	64	93	64	Female	Employed	No Education	Death	Yes	Others	NA	No	Hemorrhagic Stroke	No	Yes	Yes	No	No	No	15	No	1
434	170.9	20	27.53	20.5457	No	Yes	No	Yes	No	Yes	No	Yes	No	149	20	39.1	60	54	93	73	Male	Retired	TERTIARY	Alive	Yes	Dagombas	NA	No	Hemorrhagic Stroke	No	Yes	Yes	No	No	No	15	No	11
435	152.4	5	4.34	20.8528	Yes	No	Yes	No	No	No	No	No	No	94	24	36.4	171	85	93	84	Male	Employed	No Education	Alive	Yes	Dagombas	NA	No	Hemorrhagic Stroke	No	Yes	Yes	Yes	No	No	11	No	8
436	114.7	7	3.56	20.9902	No	No	No	No	No	No	No	No	No	148	22	36.6	139	86	99	29	Male	Unemployed	SHS	Alive	Yes	Dagombas	NA	No	Hemorrhagic Stroke	No	Yes	No	No	No	No	15	No	1
437	106.4	6.7	2.4	20.6905	Yes	No	No	Yes	No	No	No	No	No	144	12	38.5	124	77	97	44	Female	Unemployed	SHS	Alive	Yes	Others	NA	No	Hemorrhagic Stroke	No	Yes	No	Yes	No	No	8	No	9
438	658.4	18	9.72	22.1367	No	No	No	No	No	No	No	No	NO	121	38	37.7	198	123	90	53	Male	Employed	Basic	Death	No	Others	NA	No	Hemorrhagic Stroke	No	Yes	No	No	No	No	15	No	0
439	80	4.8	6.6	21.6041	No	No	No	No	No	No	No	No	NO	91	31	37.1	154	118	98	54	Female	Employed	No Education	Death	Yes	Dagombas	NA	No	Hemorrhagic Stroke	No	Yes	No	Yes	No	No	15	No	0
440	168.9	26	5.85	20.5619	Yes	No	No	No	No	No	No	No	NO	98	26	36.2	212	197	93	49	Female	Employed	No Education	Death	No	Dagombas	NA	No	Hemorrhagic Stroke	No	Yes	No	Yes	No	No	3	No	1
441	120.6	5.9	3.74	22.0386	No	No	No	No	Yes	No	Yes	No	NO	87	28	37	103	63	98	51	Male	Unemployed	No Education	Alive	Yes	Others	NA	No	Hemorrhagic Stroke	No	Yes	No	No	No	No	3	No	8
442	70	5.4	3.22	19.2974	No	No	No	Yes	Yes	No	Yes	No	NO	119	23	36.8	166	130	97	34	Female	Employed	No Education	Alive	Yes	Dagombas	NA	No	Hemorrhagic Stroke	No	Yes	No	No	No	No	15	No	11
443	159.1	8.3	9.99	20.3954	No	No	No	No	No	No	No	No	NO	98	26	37	137	87	70	67	Male	Unemployed	No Education	Alive	Yes	Others	NA	No	Hemorrhagic Stroke	No	Yes	Yes	Yes	No	No	11	No	8
444	82.8	3.6	5.57	22.9854	No	No	No	Yes	No	No	No	No	NO	60	20	36.4	132	94	100	41	Male	Unemployed	Basic	Alive	No	Gonjas	NA	Yes	Ischemic stroke	No	No	No	No	No	No	15	No	7
445	105.5	8.3	3.6	20.7101	No	Yes	No	No	Yes	Yes	Yes	Yes	NO	63	23	36.5	114	90	98	59	Male	Employed	No Education	Alive	Yes	Others	NA	No	Hemorrhagic Stroke	No	Yes	No	No	No	No	12	No	12
446	25	9.4	9.4	22.7583	No	No	No	Yes	No	Yes	No	No	NO	146	19	37.4	213	173	84	39	Female	Employed	SHS	Death	No	Dagombas	NA	No	Hemorrhagic Stroke	No	No	No	No	No	No	5	No	0
447	359.8	7.5	30.7	23.1206	No	No	No	No	No	No	No	No	NO	87	19	36.5	130	90	98	77	Female	Retired	SHS	Death	Yes	Dagombas	NA	No	Hemorrhagic Stroke	No	Yes	Yes	No	No	No	15	No	7
448	69	5.9	6.05	18.9249	No	No	No	No	No	Yes	No	Yes	Yes	89	21	36.7	160	74	98	54	Female	Unemployed	No Education	Alive	No	Others	NA	No	Hemorrhagic Stroke	No	Yes	No	No	No	No	15	No	4
449	134.1	8.1	7.01	13.5208	No	No	No	No	No	Yes	No	Yes	Yes	76	20	36.9	141	84	99	61	Female	Employed	SHS	Alive	Yes	Others	NA	No	Hemorrhagic Stroke	No	Yes	No	No	No	No	15	Yes	4
450	156.4	10.6	7.4	20.0773	No	No	No	No	Yes	No	Yes	No	Yes	117	91	36.2	94	66	99	58	Female	Employed	No Education	Death	Yes	Dagombas	NA	No	Hemorrhagic Stroke	No	Yes	Yes	No	No	No	15	No	1
451	63.3	12	7.35	15.0597	No	No	No	No	No	Yes	No	Yes	No	120	20	37.7	164	93	99	44	Male	Employed	TERTIARY	Alive	Yes	Others	NA	No	Hemorrhagic Stroke	No	Yes	Yes	No	No	No	11	No	2
452	65.6	8.8	5.05	18.3391	No	Yes	No	No	No	No	No	No	Yes	51	23	37.4	145	81	69	72	Female	Unemployed	No Education	Death	Yes	Dagombas	NA	No	Hemorrhagic Stroke	No	Yes	No	Yes	No	No	7	No	2
453	174.1	10.1	23.54	13.5715	No	No	No	No	No	No	No	No	No	125	20	37	158	118	100	50	Male	Employed	Basic	Death	Yes	Gonjas	NA	No	Hemorrhagic Stroke	No	Yes	No	No	No	No	12	No	1
454	72.7	5.9	7.43	19.0451	No	No	No	No	No	Yes	No	Yes	Yes	86	24	36.2	162	95	99	67	Male	Employed	No Education	Alive	No	Others	NA	Yes	Hemorrhagic Stroke	No	Yes	No	No	No	No	15	No	8
455	19	5.5	3.45	18.0785	No	No	No	Yes	No	No	No	No	No	31	31	37.3	77	42	70	84	Female	Employed	No Education	Death	Yes	Dagombas	NA	No	Hemorrhagic Stroke	No	Yes	No	No	No	No	3	No	0
456	72.2	9.6	2.93	18.3768	No	No	No	No	Yes	Yes	Yes	Yes	No	108	22	38.1	143	82	99	83	Female	Employed	No Education	Death	Yes	Dagombas	NA	No	Hemorrhagic Stroke	No	No	No	Yes	No	No	13	Yes	1
457	89.7	12	6.92	26.8352	No	No	No	No	No	No	No	No	No	77	22	36.6	222	122	95	65	Female	Employed	No Education	Death	No	Dagombas	NA	Yes	Hemorrhagic Stroke	No	Yes	Yes	No	No	No	15	No	2
458	80.7	8	3.09	27.31	No	No	No	No	No	Yes	No	Yes	No	114	22	37	183	122	97	34	Male	Employed	No Education	Alive	Yes	Others	NA	No	Hemorrhagic Stroke	No	Yes	Yes	Yes	No	No	12	No	5
459	94.7	5.3	4.98	21.9713	Yes	No	No	Yes	No	No	No	No	No	78	23	38.2	159	104	97	48	Male	Unemployed	No Education	Death	Yes	Dagombas	NA	No	Hemorrhagic Stroke	No	No	No	No	No	No	15	No	0
460	132.8	4.9	10.76	14.6788	No	No	No	No	No	No	No	No	No	55	19	37	140	121	90	85	Female	Employed	No Education	Death	Yes	Dagombas	NA	No	Hemorrhagic Stroke	No	No	No	No	No	No	12	No	0
461	117.5	4.8	1.74	27.8742	No	No	Yes	No	No	No	No	Yes	No	86	22	36.5	115	69	97	67	Female	Unemployed	No Education	Alive	Yes	Others	NA	No	Hemorrhagic Stroke	No	Yes	No	No	Yes	No	15	No	3
462	54.7	11.9	3.81	21.3039	Yes	Yes	No	No	No	No	No	No	No	139	24	36.3	124	68	83	84	Female	Employed	No Education	Alive	Yes	Dagombas	NA	No	Hemorrhagic Stroke	No	No	No	Yes	No	No	10	No	3
463	37.1	8.6	6.66	21.0498	No	No	No	No	No	No	No	No	No	84	22	37	144	87	99	42	Female	Employed	No Education	Death	No	Dagombas	NA	No	Hemorrhagic Stroke	No	No	No	Yes	No	No	6	No	1
464	57.1	8.9	3.71	17.9592	Yes	No	No	No	No	No	No	No	No	156	21	37.3	160	79	94	74	Female	Employed	No Education	Death	Yes	Dagombas	NA	No	Hemorrhagic Stroke	No	Yes	No	Yes	No	No	15	No	3
465	163.9	7.7	6.23	13.4405	No	No	No	Yes	Yes	No	Yes	No	No	64	22	36.5	217	148	97	22	Male	Unemployed	No Education	Death	Yes	Others	NA	No	Hemorrhagic Stroke	No	No	No	Yes	No	No	15	No	3
466	75.6	7.3	6.35	16.0037	No	No	No	Yes	Yes	No	Yes	No	No	67	23	37.2	172	90	95	47	Male	Unemployed	SHS	Alive	No	Others	NA	No	Hemorrhagic Stroke	No	Yes	No	No	No	No	12	No	14
467	168.2	10.5	18.73	14.5573	No	Yes	No	No	No	No	No	No	No	118	30	37.1	166	122	97	42	Male	Employed	No Education	Death	Yes	Others	NA	No	Ischemic stroke	No	Yes	No	No	No	No	15	No	3
468	70.5	5.8	6.39	14.4795	No	No	No	No	No	Yes	No	Yes	Yes	109	20	36.8	161	79	96	62	Male	Retired	SHS	Death	Yes	Dagombas	NA	Yes	Ischemic stroke	No	Yes	No	Yes	No	No	15	No	5
469	91.1	10.7	10.09	15.4298	No	No	No	No	No	No	No	No	No	75	21	36.4	91	58	88	72	Female	Unemployed	No Education	Death	Yes	Dagombas	NA	No	Ischemic stroke	No	No	No	Yes	No	No	15	No	1
470	66.5	11.5	2.71	20.7031	Yes	No	No	No	No	No	No	No	No	116	21	36.8	139	85	95	83	Female	Employed	No Education	Alive	Yes	Dagombas	NA	No	Ischemic stroke	No	Yes	Yes	Yes	No	No	15	No	7
471	23	7.3	7.03	13.6254	No	No	No	No	No	No	No	No	Yes	72	26	36.5	222	155	98	43	Male	Unemployed	TERTIARY	Death	Yes	Others	NA	No	Ischemic stroke	No	No	No	No	No	No	4	No	1
472	153.8	6.8	8.81	20.1956	No	No	No	No	No	No	No	No	No	65	21	37	165	134	96	42	Female	Unemployed	No Education	Alive	Yes	Dagombas	NA	No	Ischemic stroke	No	Yes	No	No	Yes	No	15	No	8
473	70.4	7	1.83	19.2336	No	No	No	No	No	Yes	No	Yes	Yes	126	25	38.5	159	113	98	22	Female	Employed	SHS	Death	Yes	Dagombas	NA	No	Ischemic stroke	No	No	No	No	No	No	15	No	8
474	62.8	9.2	10.69	20.1956	No	No	No	No	No	Yes	No	Yes	No	107	21	37.3	261	144	98	40	Female	Employed	No Education	Death	No	Dagombas	NA	No	Ischemic stroke	No	Yes	No	No	No	No	13	Yes	1
475	16	7.4	5.07	17.0403	No	No	No	No	No	No	No	No	No	146	37	36.7	222	156	96	60	Male	Employed	No Education	Death	No	Dagombas	NA	No	Ischemic stroke	No	Yes	No	No	No	No	15	No	0
476	78.8	6	8.09	17.0993	No	No	No	Yes	No	No	No	No	No	81	19	37.3	154	73	96	86	Female	Unemployed	No Education	Alive	No	Gonjas	NA	No	Ischemic stroke	No	Yes	No	Yes	No	Yes	10	No	4
477	71	9.2	5.11	20.4382	Yes	No	No	No	No	No	No	No	No	104	24	37	211	152	65	53	Male	Employed	Basic	Death	No	Dagombas	NA	No	Ischemic stroke	No	Yes	No	No	No	No	14	No	0
478	155.6	5.6	10.8	15.917	No	Yes	No	No	No	No	No	No	No	97	25	39	157	84	91	37	Female	Employed	No Education	Alive	Yes	Others	NA	No	Ischemic stroke	No	No	No	No	No	No	12	No	13
479	54	9	2.8	16.7062	No	No	No	No	Yes	Yes	Yes	Yes	No	73	19	37	147	87	100	51	Male	Unemployed	No Education	Alive	Yes	Others	NA	No	Ischemic stroke	No	Yes	No	No	No	No	15	No	5
480	71.1	4.8	3.9	24.3141	No	No	No	No	Yes	No	Yes	No	No	77	20	36.3	113	72	97	21	Male	Employed	No Education	Alive	Yes	Others	NA	No	Ischemic stroke	No	No	No	No	No	No	6	No	3
481	68.6	7	6.32	23.4509	No	No	No	No	No	No	No	No	No	94	21	36.8	114	84	100	56	Male	Employed	No Education	Alive	Yes	Dagombas	27.36	No	Ischemic stroke	No	No	No	Yes	No	No	15	No	5
482	72.1	12	7.02	18.1252	No	Yes	No	No	No	No	No	No	No	56	23	38	193	78	87	79	Female	Employed	No Education	Death	Yes	Dagombas	NA	No	Hemorrhagic Stroke	No	Yes	No	Yes	No	No	13	No	1
483	53.5	12.6	7.04	16.4898	No	Yes	No	No	Yes	Yes	Yes	Yes	No	94	22	36.2	142	79	99	85	Female	Employed	No Education	Alive	Yes	Dagombas	NA	No	Ischemic stroke	No	No	No	Yes	No	No	8	No	3
484	189.9	11	6.33	6.99	No	Yes	No	No	No	Yes	No	Yes	No	101	23	36.8	140	90	98	53	Female	Employed	No Education	Death	Yes	Dagombas	NA	No	Ischemic stroke	No	Yes	No	Yes	No	No	8	No	3
1	533.7	8.3	25.78	12.11	No	No	No	Yes	No	No	No	No	No	95	28	36.7	119	73	95	51	Male	Retired	SHS	Death	Yes	Others	NA	No	Ischemic stroke	No	Yes	No	No	No	No	6	No	1
2	21	8.6	3.34	17.9	No	No	No	Yes	No	No	No	No	No	109	35	38.6	162	110	97	50	Female	Employed	No Education	Death	No	Dagombas	NA	No	Ischemic stroke	No	Yes	No	Yes	No	No	7	No	1
3	50	7.1	5.15	9.82	No	No	No	No	Yes	No	Yes	No	No	81	23	36.8	112	59	98	77	Female	Employed	No Education	Alive	Yes	Dagombas	NA	No	Ischemic stroke	No	Yes	Yes	No	No	No	15	No	11
4	71.2	11.3	10.14	6	No	No	No	No	No	Yes	No	Yes	NO	116	23	36	148	92	94	86	Male	Employed	SHS	Alive	Yes	Others	NA	No	Ischemic stroke	No	Yes	Yes	Yes	No	No	11	No	4
5	164.5	5.9	6.06	7.4	Yes	Yes	No	Yes	No	No	No	No	NO	59	16	36.8	211	110	95	61	Male	Employed	No Education	Death	No	Others	NA	No	Hemorrhagic Stroke	No	Yes	No	No	No	No	15	No	5
6	58.88	8.7	7.05	8.96	No	Yes	No	Yes	Yes	No	Yes	No	No	117	24	38	180	114	95	55	Female	Employed	No Education	Death	No	Others	NA	No	Hemorrhagic Stroke	No	Yes	No	No	No	No	13	No	4
7	200.62	6.7	36.71	7.7	No	No	No	No	No	No	No	No	No	92	27	36.4	118	73	87	83	Male	Employed	No Education	Death	Yes	Dagombas	NA	No	Ischemic stroke	No	No	No	Yes	No	No	10	No	4
8	39.3	6.8	8.56	10.2	No	No	No	No	No	No	No	No	No	95	20	37	115	84	90	94	Female	Unemployed	No Education	Death	Yes	Dagombas	NA	No	Ischemic stroke	No	Yes	No	No	No	No	8	No	0
9	39.3	11.2	6.06	9.02	No	No	No	Yes	No	No	No	No	No	99	21	36.6	138	80	99	51	Female	Unemployed	No Education	Alive	Yes	Others	NA	No	Ischemic stroke	Yes	Yes	Yes	Yes	No	No	15	No	20
10	55.2	9.1	5.29	5.1	No	No	No	No	Yes	No	Yes	No	No	110	20	37.1	169	100	98	41	Male	Employed	No Education	Alive	No	Others	NA	Yes	Ischemic stroke	No	No	No	No	No	No	3	No	5
11	164.9	10	6.35	9.4	No	No	No	No	No	No	No	No	No	109	20	36.4	127	90	99	59	Male	Unemployed	No Education	Alive	Yes	Others	NA	No	Ischemic stroke	No	Yes	No	Yes	No	No	15	No	5
12	47.1	8	1.92	11.07	No	No	No	No	No	No	No	No	No	107	21	37.5	105	72	92	47	Female	Employed	SHS	Death	No	Dagombas	NA	No	Ischemic stroke	No	Yes	No	Yes	No	No	15	No	1
13	136.2	6.7	8.33	10.74	No	No	Yes	No	No	No	Yes	Yes	No	95	18	36.3	174	116	98	49	Female	Employed	No Education	Alive	Yes	Dagombas	NA	No	Ischemic stroke	No	Yes	No	Yes	No	No	15	No	4
14	51	9.3	4.44	13.3	No	No	No	Yes	No	No	No	No	No	54	23	36.9	201		97	30	Female	Employed	No Education	Death	No	Gonjas	NA	No	Ischemic stroke	No	Yes	No	Yes	No	No	13	No	1
15	846.9	10	26.76	9.1	No	Yes	No	No	Yes	No	Yes	No	No	80	19	37	184	78	88	59	Male	Employed	No Education	Death	No	Dagombas	NA	No	Ischemic stroke	No	Yes	No	Yes	No	No	8	No	0
16	98.8	7	4.41	4.16	No	Yes	Yes	No	Yes	No	Yes	No	Yes	85	19	37	176	126	98	38	Male	Employed	TERTIARY	Alive	Yes	Others	27.83	No	Ischemic stroke	Yes	Yes	No	No	No	No	15	No	4
17	2947.9	13.3	103.32	18.4	No	No	No	No	Yes	Yes	Yes	Yes	No	106	26	36.8	188	92	100	44	Male	Unemployed	No Education	Death	No	Others	NA	No	Ischemic stroke	No	Yes	No	Yes	No	No	15	No	4
18	94.7	4.7	2.64	11.6	No	No	No	No	No	No	No	No	No	66	22	36.5	135	80	98	50	Male	Unemployed	No Education	Alive	Yes	Others	NA	No	Ischemic stroke	No	No	Yes	No	No	No	7	No	4
19	42.1	13.3	2.29	6.79	No	No	No	No	No	No	No	No	No	85	16	36.5	205	119	100	45	Female	Employed	No Education	Alive	Yes	Dagombas	NA	No	Ischemic stroke	No	Yes	Yes	No	No	No	11	No	5
20	111.6	15.4	3.9	21.81	No	No	No	Yes	No	No	No	No	No	82	22	36.8	152	94	100	70	Male	Retired	SHS	Alive	No	Others	NA	No	Ischemic stroke	Yes	Yes	Yes	No	No	No	15	No	4
21	55.3	11	1.68	11.96	Yes	No	No	No	No	No	No	No	No	61	24	37	61	41	89	87	Male	Retired	No Education	Alive	No	Dagombas	NA	No	Ischemic stroke	No	No	No	No	No	No	8	No	6
22	84.1	10.3	5.57	10.62	No	No	No	No	No	No	No	No	No	79	27	36.6	140	100	95	71	Male	Retired	TERTIARY	Alive	Yes	Others	NA	No	Ischemic stroke	No	Yes	Yes	No	No	No	3	No	10
23	43.5	8.4	4.8	11.96	No	No	Yes	No	No	Yes	No	Yes	No	90	22	36.7	182	113	98	46	Female	Employed	Basic	Alive	No	Others	NA	No	Hemorrhagic Stroke	Yes	Yes	Yes	No	No	No	15	No	9
24	105.6	8.8	6.24	10.91	No	No	No	Yes	Yes	No	Yes	No	No	106	19	36.5	183	140	96	48	Female	Employed	No Education	Alive	Yes	Dagombas	NA	No	Ischemic stroke	No	Yes	No	No	No	No	15	No	9
25	35.1	7.9	6.9	8.11	No	No	No	Yes	Yes	Yes	Yes	Yes	No	107	20	37.1	156	106	96	50	Male	Employed	No Education	Death	No	Dagombas	NA	No	Ischemic stroke	No	Yes	No	No	No	No	15	No	1
26	97.4	5.7	4.96	11.57	No	No	No	No	No	Yes	No	Yes	Yes	70	21	36.3	149	81	100	65	Female	Retired	No Education	Alive	No	Others	NA	No	Ischemic stroke	No	Yes	No	No	No	No	15	No	6
27	87.1	7	3.67	6.32	No	No	No	No	No	No	Yes	Yes	No	160	25	37.9	147	124	98	36	Female	Employed	No Education	Alive	Yes	Dagombas	NA	No	Ischemic stroke	No	No	No	No	No	No	15	No	6
28	92.3	5.4	2.26	5.92	No	No	No	No	Yes	No	Yes	No	No	79	18	36.7	110	73	99	46	Female	Employed	No Education	Alive	Yes	Dagombas	NA	No	Ischemic stroke	No	Yes	No	No	No	No	15	No	4
29	106.7	23.5	5.71	4.16	Yes	No	No	No	No	Yes	Yes	Yes	No	88	22	36.5	143	78	96	62	Female	Employed	Basic	Death	Yes	Others	NA	No	Ischemic stroke	No	Yes	Yes	Yes	No	No	7	No	6
30	54.4	6.9	3.6	10.58	No	No	No	Yes	No	No	No	No	No	80	19	36.6	273	143	100	32	Female	Employed	TERTIARY	Alive	Yes	Dagombas	NA	No	Ischemic stroke	No	Yes	No	No	No	No	11	No	6
31	43.7	5.7	3.84	20.41	No	No	No	Yes	Yes	No	Yes	No	No	54	16	36	136	75	98	89	Female	Employed	No Education	Alive	No	Dagombas	NA	No	Ischemic stroke	No	Yes	No	No	No	No	15	No	7
32	106.4	11.1	10.38	11.59	No	No	Yes	No	No	Yes	No	Yes	No	140	31	37.2	130	84	95	77	Male	Retired	TERTIARY	Alive	Yes	Dagombas	NA	Yes	Ischemic stroke	No	Yes	No	Yes	No	No	14	Yes	30
33	106.4	7.2	10.38	17.52	No	No	No	Yes	No	Yes	No	Yes	Yes	106	20	36.6	218	135	98	70	Female	Unemployed	TERTIARY	Alive	Yes	Others	NA	No	Ischemic stroke	No	Yes	Yes	No	No	No	15	No	1
34	76.2	7.3	3.09	7.54	No	Yes	Yes	No	No	No	No	No	No	68	21	36.6	118	78	98	47	Male	Unemployed	No Education	Alive	No	Others	NA	No	Hemorrhagic Stroke	No	Yes	No	No	No	No	15	No	7
35	49.6	6.9	2.1	10.47	No	No	No	No	Yes	No	Yes	No	No	69	24	39.7	140	87	98	24	Male	Unemployed	TERTIARY	Death	Yes	Others	NA	No	Ischemic stroke	Yes	No	No	No	No	No	15	Yes	0
36	63.7	7.6	4.3	6.44	No	No	No	No	No	Yes	No	Yes	Yes	76	20	37.6	165	87	99	54	Female	Employed	No Education	Death	Yes	Others	NA	No	Ischemic stroke	No	No	No	Yes	No	No	15	No	4
37	101.6	8.9	12.26	7.67	No	No	No	Yes	Yes	No	Yes	No	No	116	23	37.5	134	88	96	61	Male	Employed	Basic	Alive	No	Dagombas	NA	No	Ischemic stroke	No	No	No	Yes	No	No	11	No	4
38	43.1	1.5	5.47	15.97	No	No	No	No	No	No	No	No	No	88	24	37.4	135	73	93	63	Male	Employed	TERTIARY	Alive	No	Dagombas	NA	No	Ischemic stroke	No	Yes	Yes	Yes	No	No	9	No	9
39	381.4	12	20.17	5.95	No	No	No	No	Yes	No	Yes	No	No	77	23	36.7	125	79	97	52	Male	Employed	No Education	Alive	Yes	Dagombas	NA	No	Hemorrhagic Stroke	No	Yes	No	Yes	No	No	9	No	35
40	217.8	8.3	12.16	6.07	No	No	No	No	No	No	No	No	No	137	38	36.4	126	67	94	63	Male	Employed	No Education	Death	Yes	Dagombas	NA	No	Ischemic stroke	No	Yes	No	Yes	No	No	3	No	2
41	78.7	7.8	3.79	7.74	No	Yes	No	Yes	Yes	No	Yes	No	Yes	78	23	36.4	134	78	97	50	Male	Employed	No Education	Alive	Yes	Others	24.87	Yes	Ischemic stroke	No	No	No	No	No	No	15	No	10
42	102.2	9.4	6.39	28.9	No	No	No	Yes	Yes	No	Yes	No	No	85	18	36.2	136	82	97	73	Female	Employed	No Education	Alive	Yes	Others	NA	No	Ischemic stroke	No	Yes	Yes	No	No	No	6	No	5
43	78.3	8.6	4.38	10.98	No	No	No	No	No	No	No	No	No	66	22	37.9	150	95	99	54	Male	Employed	No Education	Alive	No	Others	26.18	No	Ischemic stroke	No	Yes	No	No	No	No	10	No	5
44	84.5	8.5	13.06	30.49	No	Yes	No	No	Yes	No	Yes	No	No	113	24	37.4	177	116	97	64	Male	Employed	No Education	Death	Yes	Gonjas	NA	No	Ischemic stroke	Yes	Yes	No	Yes	No	No	9	No	0
45	67.8	11.6	7.88	13.26	Yes	Yes	No	No	No	No	No	No	No	114	25	36.9	268	167	95	40	Male	Employed	No Education	Death	No	Others	NA	No	Ischemic stroke	No	Yes	Yes	Yes	No	No	15	No	1
46	667.4	7.7	37.29	7.71	No	No	No	Yes	No	Yes	No	Yes	No	134	22	36.2	113	80	92	35	Male	Employed	No Education	Death	Yes	Dagombas	NA	No	Ischemic stroke	No	No	No	Yes	No	No	8	No	1
47	55.3	7.3	5.22	8.47	No	No	No	Yes	Yes	No	Yes	No	No	104	29	38.9	140	86	93	46	Female	Employed	Basic	Alive	Yes	Dagombas	NA	No	Ischemic stroke	No	Yes	No	No	No	No	15	No	10
48	78	11.8	6.99	7.55	Yes	No	Yes	No	No	No	No	No	No	122	35	36.9	132	86	97	69	Female	Employed	No Education	Death	Yes	Others	NA	No	Ischemic stroke	Yes	Yes	Yes	Yes	No	No	9	No	1
49	116.9	7.7	3.34	5.21	No	No	Yes	No	Yes	No	No	No	Yes	66	21	35.4	160	98	96	55	Male	Unemployed	No Education	Alive	No	Others	21.53	No	Ischemic stroke	No	Yes	No	No	No	No	15	No	2
50	142.62	4.6	6.65	8.88	No	No	No	No	No	No	Yes	Yes	No	90	26	37	193	113	99	59	Male	Employed	No Education	Alive	No	Others	NA	No	Ischemic stroke	No	Yes	No	No	No	No	15	No	7
51	315.5	5.2	27.2	9.32	No	No	No	No	No	No	No	No	No	94	27	36.5	100	78	96	57	Male	Employed	TERTIARY	Alive	Yes	Dagombas	NA	No	Ischemic stroke	No	No	No	No	No	No	7	No	4
52	74.48	6.5	2.99	6.67	No	No	Yes	No	Yes	No	Yes	No	No	114	22	36.7	212	132	98	66	Male	Employed	No Education	Alive	Yes	Dagombas	NA	No	Ischemic stroke	No	Yes	No	No	No	No	15	No	10
53	90.6	6.5	5.96	5.78	No	No	No	Yes	Yes	No	Yes	No	No	100	19	36.7	268	165	97	48	Female	Employed	TERTIARY	Alive	Yes	Dagombas	NA	No	Ischemic stroke	No	Yes	No	No	No	No	9	No	12
54	23.5	14.5	4.65	8.33	No	No	Yes	No	Yes	No	Yes	No	NO	81	25	37	111	79	100	25	Male	Employed	No Education	Alive	Yes	Dagombas	NA	No	Ischemic stroke	No	No	Yes	No	No	No	15	Yes	6
55	104.2	9	3.05	4.16	No	Yes	No	No	No	No	No	No	NO	52	14	36.9	209	128	95	45	Male	Employed	TERTIARY	Death	No	Dagombas	NA	No	Ischemic stroke	No	Yes	No	No	No	No	11	No	0
56	75.6	7	7.8	6.32	No	No	No	No	No	No	No	No	No	75	26	37	190	125	97	61	Female	Unemployed	No Education	Death	Yes	Others	NA	No	Ischemic stroke	No	Yes	No	No	No	No	13	No	1
57	61	5.2	2.93	10.43	No	Yes	No	No	No	No	No	No	No	103	19	36.3	123	83	98	45	Male	Unemployed	No Education	Alive	No	Dagombas	NA	No	Ischemic stroke	No	No	No	No	No	No	7	No	38
58	56	4.3	3.76	17.64	No	No	No	Yes	Yes	No	Yes	No	No	113	19	37.4	174	103	96	60	Female	Employed	No Education	Alive	Yes	Others	NA	No	Ischemic stroke	No	Yes	No	No	No	No	15	No	1
59	58.8	4	8.99	10.58	No	No	No	No	No	No	No	No	No	106	36	39	136	86	96	53	Male	Employed	No Education	Death	No	Dagombas	NA	No	Ischemic stroke	No	No	No	Yes	No	No	11	No	2
60	108.6	6.5	5.71	9.47	Yes	No	No	No	No	No	No	No	No	110	16	36.9	157	98	88	86	Female	Employed	No Education	Alive	Yes	Dagombas	NA	No	Ischemic stroke	No	No	No	Yes	No	No	10	No	9
61	115.8	7	7.36	18.32	No	No	No	No	Yes	No	Yes	Yes	No	62	20	37.4	102	69	100	86	Male	Unemployed	No Education	Alive	Yes	Dagombas	NA	No	Ischemic stroke	No	Yes	No	Yes	No	No	13	Yes	14
62	189.7	8	2.7	7.23	No	No	No	Yes	Yes	No	Yes	No	Yes	132	19	37	182	114	98	34	Male	Unemployed	No Education	Alive	No	Others	NA	No	Hemorrhagic Stroke	No	Yes	No	No	No	No	15	No	3
63	33.1	6.1	2.33	7.01	No	No	No	No	Yes	No	Yes	No	No	77	20	36.7	137	69	95	69	Female	Employed	SHS	Alive	No	Others	NA	No	Ischemic stroke	No	Yes	Yes	No	No	No	15	No	7
64	11.1	6.7	8.1	7.08	No	No	No	No	No	Yes	No	Yes	No	88	19	36.4	143	94	80	66	Female	Employed	No Education	Death	Yes	Dagombas	NA	No	Ischemic stroke	No	Yes	No	Yes	No	No	15	No	1
65	29.2	9.6	6.77	18.32	No	No	No	No	Yes	No	Yes	No	No	93	18	36.2	118	78	99	68	Male	Unemployed	No Education	Alive	Yes	Dagombas	23.29	Yes	Ischemic stroke	No	Yes	Yes	No	No	No	15	No	9
66	138.5	2.5	7.07	24.56	No	Yes	Yes	No	No	Yes	No	Yes	No	65	22	36.3	144	57	100	76	Male	Unemployed	No Education	Alive	No	Others	NA	Yes	Ischemic stroke	No	Yes	No	Yes	No	No	15	Yes	16
67	77	5.11	3.25	12.81	No	No	No	Yes	No	Yes	No	Yes	No	97	16	36.6	186	107	95	48	Male	Employed	No Education	Alive	No	Dagombas	NA	No	Ischemic stroke	No	Yes	No	No	No	No	13	Yes	31
68	115.9	9	7.54	9.15	No	No	No	Yes	Yes	Yes	Yes	Yes	Yes	103	20	37.1	192	101	97	55	Female	Employed	No Education	Death	No	Dagombas	NA	No	Ischemic stroke	No	Yes	No	No	No	No	8	No	1
69	59.7	8.5	6.92	5.76	No	No	No	Yes	No	No	No	No	No	80	19	37	173	93	93	62	Male	Unemployed	No Education	Death	Yes	Others	NA	No	Ischemic stroke	No	Yes	No	Yes	No	No	8	No	2
70	80.2	7.7	7.93	10.77	No	No	No	Yes	No	No	No	No	No	133	22	37.4	187	121	92	45	Male	Employed	Basic	Death	No	Others	NA	Yes	Ischemic stroke	No	Yes	Yes	Yes	No	No	3	Yes	5
71	192	9.8	8.86	9.51	No	No	No	Yes	No	No	No	No	No	60	20	36.7	241	122	96	44	Female	Employed	No Education	Death	No	Dagombas	NA	No	Ischemic stroke	No	Yes	No	No	No	No	11	No	9
72	55.8	9.6	5.55	3.74	No	Yes	No	Yes	No	Yes	No	Yes	No	104	23	36.6	173	104	95	60	Female	Employed	No Education	Death	No	Others	NA	No	Ischemic stroke	Yes	Yes	Yes	Yes	No	No	15	No	6
73	58.8	7.2	5.2	4.5	No	No	Yes	No	Yes	No	No	No	No	107	20	36.8	192	100	99	62	Female	Employed	No Education	Alive	No	Dagombas	NA	No	Ischemic stroke	No	Yes	No	No	No	No	15	No	9
74	146	6.3	13.02	31.6	No	No	No	No	Yes	No	Yes	No	Yes	70	18	36.8	121	85	98	49	Female	Employed	No Education	Alive	Yes	Others	NA	No	Ischemic stroke	No	Yes	No	No	No	No	15	No	2
75	219	9.6	29.54	7.61	No	Yes	No	Yes	Yes	No	Yes	No	Yes	132	17	36.2	156	86	96	74	Female	Employed	No Education	Alive	Yes	Dagombas	NA	No	Ischemic stroke	No	Yes	No	No	No	No	12	No	14
76	88.2	6.7	3.6	7.28	No	No	No	No	No	Yes	No	Yes	Yes	40	24	36.2	143	73	96	54	Female	Unemployed	No Education	Alive	Yes	Others	NA	No	Ischemic stroke	No	Yes	No	No	No	No	15	No	7
77	83	8.6	5.79	10.13	No	Yes	No	No	No	No	No	No	No	112	28	36.9	127	78	94	90	Female	Employed	No Education	Death	No	Others	NA	No	Ischemic stroke	No	Yes	Yes	Yes	No	No	15	No	1
78	425.9	16.6	44.96	11.6	No	Yes	No	Yes	No	No	No	No	No	60	20	37.2	204	125	99	39	Female	Employed	SHS	Death	Yes	Others	NA	No	Hemorrhagic Stroke	No	Yes	Yes	No	No	No	6	No	12
79	43.2	10.4	5.67	10.02	No	No	No	No	No	Yes	No	No	No	78	23	38	216	127	98	70	Male	Unemployed	No Education	Alive	Yes	Dagombas	NA	No	Ischemic stroke	No	Yes	Yes	Yes	No	No	10	No	28
80	180.7	8.5	17.15	21.53	No	No	No	No	No	No	No	No	No	107	30	37.2	135	77	100	57	Female	Employed	No Education	Alive	No	Others	NA	No	Ischemic stroke	No	No	No	No	No	No	3	Yes	5
81	120	6	13.1	10.48	No	No	No	No	No	Yes	No	Yes	Yes	85	20	36	180	102	97	60	Male	Employed	No Education	Alive	Yes	Others	NA	No	Ischemic stroke	No	Yes	Yes	No	No	No	15	No	5
82	87.1	9.8	8.98	7.14	No	No	No	No	No	No	No	No	No	125	40	36.2	255	138	95	58	Female	Unemployed	No Education	Alive	Yes	Dagombas	28.35	No	Ischemic stroke	No	Yes	No	Yes	No	No	15	No	7
83	98.4	7.7	7.53	9.2	No	No	No	No	No	No	No	No	No	96	18	37.4	255	168	94	30	Male	Employed	SHS	Death	Yes	Others	NA	No	Ischemic stroke	No	Yes	No	No	No	No	15	No	2
84	273.4	25.7	20.29	7.1	No	No	No	No	No	No	No	No	No	153	32	37.5	162	96	95	49	Male	Unemployed	SHS	Death	No	Dagombas	NA	No	Ischemic stroke	No	Yes	No	Yes	No	No	13	No	3
85	53.6	6.8	1	6.83	No	No	No	No	No	Yes	No	Yes	No	96	20	36.6	167	96	98	59	Female	Employed	No Education	Death	No	Others	NA	No	Ischemic stroke	No	Yes	No	Yes	No	No	4	No	3
86	53.5	6.3	2.44	6	No	No	Yes	No	No	Yes	No	Yes	No	74	22	36.7	135	80	97	64	Female	Retired	No Education	Alive	No	Dagombas	NA	No	Hemorrhagic Stroke	No	No	No	No	No	No	11	No	8
87	74.5	6.7	1.94	12.38	No	No	No	No	No	No	No	No	No	104	21	36.6	137	91	98	26	Female	Employed	No Education	Alive	Yes	Others	22.9	No	Ischemic stroke	No	No	No	No	No	No	13	No	5
88	38.8	6.7	3.22	10.57	Yes	No	No	Yes	No	No	No	No	Yes	81	21	36.3	130	83	96	77	Female	Employed	No Education	Alive	No	Dagombas	NA	No	Ischemic stroke	No	Yes	No	No	No	No	6	No	7
89	39.7	8.2	3.2	14.31	No	No	No	No	Yes	No	Yes	Yes	No	74	19	37	115	84	98	53	Male	Unemployed	No Education	Death	No	Dagombas	NA	No	Ischemic stroke	No	No	No	No	No	No	8	No	3
90	49.8	8.2	4.7	14.39	No	No	No	Yes	Yes	No	Yes	No	No	77	22	36.7	155	81	96	60	Male	Employed	TERTIARY	Death	Yes	Dagombas	NA	No	Ischemic stroke	No	No	No	No	No	No	8	No	4
91	67	14.4	5.9	6.44	No	No	No	No	No	No	No	No	No	94	19	36	143	94	96	70	Male	Employed	No Education	Alive	Yes	Others	NA	No	Ischemic stroke	No	Yes	Yes	No	No	No	8	No	5
92	274.2	8	20.55	7.67	No	No	No	Yes	No	No	No	No	Yes	117	20	37.1	97	67	100	56	Female	Employed	No Education	Death	Yes	Others	NA	No	Ischemic stroke	No	Yes	Yes	No	No	No	5	Yes	1
93	38.9	8	5.58	15.97	No	No	No	No	No	Yes	No	Yes	Yes	92	24	36.3	173	94	100	71	Female	Unemployed	No Education	Alive	No	Others	NA	No	Ischemic stroke	No	No	No	No	No	No	11	No	7
94	71.1	7.9	8.09	5.95	No	No	No	Yes	Yes	No	Yes	No	No	110	24	36.2	187	141	95	46	Female	Employed	No Education	Death	Yes	Dagombas	NA	No	Ischemic stroke	No	No	No	Yes	No	No	4	No	9
95	57	10.1	3.25	6.07	No	No	No	Yes	Yes	No	Yes	No	No	63	21	37.4	140	41	100	54	Female	Employed	No Education	Death	Yes	Others	NA	No	Ischemic stroke	No	Yes	No	No	No	No	15	No	1
96	99.1	14.4	7.5	7.74	No	Yes	No	No	Yes	No	Yes	No	No	78	30	36.3	150	99	100	53	Male	Employed	SHS	Death	Yes	Dagombas	NA	No	Ischemic stroke	No	Yes	No	Yes	No	No	15	No	0
97	96.8	6.9	3.21	20.39	Yes	Yes	No	No	Yes	No	Yes	No	No	119	22	36.4	139	109	98	51	Male	Employed	SHS	Alive	No	Dagombas	NA	No	Ischemic stroke	No	Yes	No	Yes	No	No	11	No	14
98	28.9	7	6.5	7.11	No	No	No	No	No	Yes	No	Yes	No	89	20	36.6	124	69	97	76	Female	Employed	No Education	Alive	Yes	Dagombas	NA	No	Ischemic stroke	No	Yes	No	No	No	No	15	No	7
99	146.3	8.8	3.7	19.63	Yes	Yes	No	No	No	No	No	No	No	66	17	36.3	150	81	96	72	Male	Unemployed	No Education	Alive	Yes	Dagombas	27.42	No	Ischemic stroke	No	Yes	Yes	No	No	No	15	No	2
100	57.7	7.7	5.5	9.15	No	No	Yes	No	No	No	No	No	No	76	20	36.4	141	89	100	52	Male	Unemployed	No Education	Alive	Yes	Dagombas	24.46	No	Ischemic stroke	No	Yes	No	No	No	No	5	No	6
101	126.1	7.2	7.61	6.82	No	No	No	Yes	No	No	Yes	Yes	No	116	25	39	139	84	91	25	Male	Employed	No Education	Death	No	Dagombas	NA	No	Ischemic stroke	No	Yes	No	Yes	No	No	5	Yes	0
102	163.7	8.5	19.85	6.73	No	No	No	Yes	Yes	No	Yes	No	No	108	25	39.2	141	95	98	79	Male	Employed	No Education	Alive	Yes	Dagombas	NA	No	Ischemic stroke	No	Yes	Yes	Yes	No	No	6	Yes	9
103	807.8	9	18.44	9.56	No	No	No	No	No	No	No	No	No	80	19	36.8	132	93	98	50	Male	Unemployed	SHS	Death	Yes	Dagombas	20.44	No	Ischemic stroke	No	Yes	No	No	Yes	No	15	No	0
104	44.5	5.9	9	9.82	No	No	No	No	No	No	No	No	NO	89	18	37.3	116	79	97	44	Female	Employed	No Education	Alive	No	Dagombas	NA	No	Ischemic stroke	No	Yes	No	No	No	No	15	No	21
105	46.2	20.7	5.44	6.32	No	No	No	Yes	Yes	No	Yes	No	NO	81	19	36.4	132	85	98	47	Male	Employed	TERTIARY	Alive	No	Others	21.15	No	Hemorrhagic Stroke	No	Yes	Yes	Yes	No	No	15	Yes	11
106	24.7	8.9	4.5	10.48	No	No	No	Yes	No	No	No	No	No	80	25	37.1	169	106	91	63	Male	Employed	No Education	Death	No	Dagombas	NA	No	Ischemic stroke	No	Yes	No	No	No	No	11	No	5
107	128.2	5.7	4.92	13.26	No	No	No	No	Yes	No	Yes	No	No	89	22	36.7	138	101	98	48	Male	Employed	No Education	Alive	No	Others	21.91	No	Ischemic stroke	Yes	Yes	No	No	No	No	4	No	8
108	29.7	22	6.31	17.01	No	No	No	Yes	No	No	No	No	No	121	20	38.9	140	68	90	68	Female	Retired	TERTIARY	Death	Yes	Dagombas	NA	No	Ischemic stroke	No	Yes	Yes	Yes	No	No	15	No	3
109	160.9	14.3	8.6	4.33	No	No	No	Yes	No	Yes	No	Yes	No	84	24	37	126	74	100	59	Female	Employed	TERTIARY	Death	Yes	Dagombas	NA	No	Ischemic stroke	No	Yes	No	No	No	No	8	No	1
110	71.3	7.5	2.18	7.68	No	No	No	No	No	Yes	No	Yes	No	84	20	36.3	166	90	97	37	Male	Unemployed	SHS	Death	No	Dagombas	NA	Yes	Ischemic stroke	No	No	No	No	No	No	15	No	1
111	62.5	7.7	2.56	18.32	No	No	No	Yes	Yes	Yes	Yes	Yes	Yes	80	20	37.4	109	90	97	47	Female	Unemployed	No Education	Alive	Yes	Others	NA	No	Hemorrhagic Stroke	No	Yes	No	No	No	No	6	No	3
112	124.6	7.1	5.04	30.49	No	No	No	No	No	No	No	No	No	99	22	36.8	128	92	98	42	Male	Unemployed	No Education	Alive	Yes	Dagombas	NA	No	Ischemic stroke	Yes	Yes	No	Yes	No	No	8	No	19
113	52.2	19.6	5.13	14.26	Yes	No	No	No	Yes	No	Yes	No	No	104	20	35.6	113	67	99	51	Female	Employed	No Education	Alive	Yes	Dagombas	27.1	No	Hemorrhagic Stroke	No	Yes	Yes	Yes	No	No	15	No	8
114	114	9.5	8.94	25.34	No	No	Yes	Yes	Yes	No	Yes	No	No	87	22	35.9	167	97	98	62	Male	Employed	SHS	Alive	Yes	Others	NA	Yes	Ischemic stroke	No	Yes	Yes	Yes	No	No	9	No	7
115	57.7	7	3.32	5.65	No	No	No	No	No	No	No	No	No	106	18	36.4	122	91	90	38	Male	Employed	TERTIARY	Alive	Yes	Others	NA	No	Ischemic stroke	No	No	No	No	No	No	8	No	6
116	390	1.2	10.36	11.19	No	No	No	No	No	No	No	No	No	110	25	36.7	195	116	82	80	Male	Unemployed	No Education	Death	No	Others	NA	No	Ischemic stroke	No	Yes	No	No	No	No	15	Yes	0
117	79.8	6	4.9	8.43	Yes	No	No	Yes	No	No	No	No	Yes	89	20	36.2	135	88	100	80	Male	Employed	No Education	Alive	No	Dagombas	NA	Yes	Ischemic stroke	No	No	No	Yes	No	No	15	Yes	8
118	86.8	19.2	13.56	18.32	No	No	No	Yes	No	Yes	No	Yes	No	117	28	36.5	191	119	96	62	Female	Employed	No Education	Death	No	Others	NA	No	Hemorrhagic Stroke	No	Yes	Yes	Yes	No	No	8	No	11
119	47.6	7	4.16	5.33	No	No	No	No	No	No	No	No	Yes	102	26	36.2	159	101	98	75	Female	Employed	No Education	Alive	Yes	Dagombas	NA	No	Hemorrhagic Stroke	No	Yes	No	No	No	No	12	No	8
120	97.1	6.2	3.5	12.65	No	No	No	No	No	No	No	No	No	74	15	36.1	140	96	95	56	Male	Employed	TERTIARY	Alive	No	Dagombas	NA	No	Hemorrhagic Stroke	No	No	No	No	No	No	13	Yes	5
121	105.8	7.1	2.53	7.28	No	No	No	Yes	Yes	No	Yes	No	No	96	20	36.3	115	75	98	55	Male	Unemployed	No Education	Alive	No	Others	NA	No	Ischemic stroke	No	No	No	No	No	No	15	No	5
122	147.6	5.4	8.4	4.88	No	Yes	No	No	No	No	Yes	Yes	No	107	20	36.7	182	100	99	51	Female	Retired	SHS	Alive	No	Dagombas	NA	No	Ischemic stroke	No	No	No	Yes	No	No	8	No	7
123	96.1	7	4.43	10.43	No	No	No	No	No	No	No	No	Yes	110	23	36.6	154	108	97	55	Male	Employed	No Education	Alive	No	Dagombas	NA	No	Ischemic stroke	No	Yes	No	No	No	No	15	No	4
124	112.6	8.3	7.28	16.1	No	Yes	No	Yes	No	No	No	No	No	100	23	37	187	117	95	63	Male	Unemployed	No Education	Death	Yes	Dagombas	NA	No	Hemorrhagic Stroke	No	Yes	No	Yes	No	No	11	Yes	4
125	49	8.2	5.5	18.58	No	No	Yes	No	No	No	No	No	No	56	16	36.7	167	109	95	62	Female	Employed	No Education	Alive	Yes	Dagombas	NA	No	Hemorrhagic Stroke	No	Yes	No	No	No	No	15	No	8
126	74	10.6	4.77	5.29	No	No	No	No	Yes	No	Yes	No	No	84	18	36.4	147	99	99	56	Male	Employed	No Education	Alive	No	Dagombas	NA	Yes	Ischemic stroke	No	Yes	No	Yes	No	No	13	No	4
127	210.6	13.5	10.01	17.01	No	No	Yes	No	Yes	No	Yes	No	No	83	20	36	175	97	100	47	Female	Employed	No Education	Death	Yes	Others	NA	No	Ischemic stroke	No	Yes	No	No	No	No	15	No	7
128	108.9	5.8	2.14	11.6	Yes	No	No	Yes	No	Yes	No	Yes	No	132	22	36.6	145	96	96	60	Male	Employed	TERTIARY	Alive	Yes	Others	NA	No	Ischemic stroke	No	Yes	No	Yes	No	No	11	Yes	8
129	67.5	7.4	5.43	8.83	No	No	No	No	No	No	No	No	No	133	26	36.5	248	166	98	64	Male	Employed	No Education	Alive	No	Dagombas	NA	No	Ischemic stroke	No	Yes	Yes	No	No	No	15	No	3
130	118.8	9.2	3.41	9.03	No	No	Yes	No	No	No	No	No	Yes	94	20	36.3	128	72	97	74	Male	Employed	TERTIARY	Alive	No	Dagombas	26.57	No	Ischemic stroke	No	Yes	No	No	No	No	15	No	5
131	110.2	9.7	4.9	9.5	Yes	No	No	Yes	No	No	No	No	No	121	18	36.4	239	127	76	42	Male	Employed	No Education	Alive	Yes	Others	33.76	No	Hemorrhagic Stroke	No	Yes	No	No	No	No	15	Yes	9
132	95.8	9.3	9.45	21.53	No	No	No	No	No	Yes	No	Yes	No	102	19	36.6	105	61	97	64	Male	Employed	No Education	Alive	Yes	Others	20.99	No	Ischemic stroke	No	Yes	Yes	Yes	No	No	13	No	20
133	162.2	10	54.64	5.7	No	No	No	No	Yes	No	Yes	No	No	78	19	36.1	179	133	97	57	Male	Employed	No Education	Death	No	Dagombas	NA	No	Ischemic stroke	No	Yes	No	Yes	No	No	7	No	2
134	91.5	8.6	6.93	15	No	Yes	No	Yes	Yes	No	Yes	No	No	89	21	36.3	109	63	98	78	Male	Employed	No Education	Alive	Yes	Dagombas	16.37	No	Ischemic stroke	No	Yes	No	Yes	No	No	15	No	11
135	63.1	6.8	2.4	12.97	No	No	No	No	No	No	No	No	No	82	19	36	132	92	95	55	Male	Employed	No Education	Alive	Yes	Dagombas	NA	Yes	Ischemic stroke	No	Yes	No	No	No	No	15	Yes	8
136	55.6	7	2.5	4.38	No	Yes	No	Yes	No	No	Yes	Yes	No	120	20	35	105	69	87	84	Male	Employed	No Education	Death	Yes	Others	NA	No	Ischemic stroke	No	Yes	No	Yes	No	No	6	Yes	0
137	76.7	6	12.71	9.07	No	Yes	No	No	Yes	No	Yes	No	No	96	20	35.8	157	53	95	65	Female	Employed	TERTIARY	Alive	No	Others	NA	No	Ischemic stroke	No	Yes	Yes	Yes	No	No	3	No	5
138	34.2	2.1	6.77	10.51	No	No	No	Yes	No	No	No	No	No	58	21	36.2	155	110	91	32	Female	Employed	Basic	Alive	No	Others	NA	No	Ischemic stroke	No	No	No	No	No	No	15	Yes	12
139	56.1	7.5	3.68	12.63	No	Yes	No	Yes	Yes	No	Yes	No	No	107	21	40	118	82	97	62	Male	Unemployed	No Education	Alive	Yes	Others	NA	No	Ischemic stroke	No	Yes	Yes	No	No	No	15	No	12
140	34.9	7.6	7.23	9.08	No	No	No	No	No	No	No	No	No	99	21	40	105	58	94	78	Male	Employed	No Education	Death	Yes	Dagombas	NA	No	Ischemic stroke	No	Yes	No	No	No	No	7	No	1
141	69.1	11.2	6.6	28.9	No	No	No	No	Yes	No	Yes	No	No	78	18	36.7	107	77	99	51	Male	Employed	No Education	Alive	No	Others	NA	No	Ischemic stroke	No	Yes	Yes	No	No	No	15	No	13
142	63.4	11.3	5.83	7.89	No	No	No	No	No	No	No	No	No	63	26	37.4	94	55	96	74	Female	Employed	No Education	Death	No	Dagombas	NA	No	Ischemic stroke	No	No	No	No	No	No	15	No	2
143	222.9	8.7	29.34	5.15	No	No	Yes	No	Yes	No	Yes	No	Yes	139	18	38.6	142	78	94	43	Male	Unemployed	No Education	Death	No	Others	NA	No	Ischemic stroke	No	Yes	No	Yes	No	No	13	No	1
144	74.3	18.5	3.31	4.44	Yes	No	No	No	No	Yes	No	Yes	No	72	23	36.1	167	82	82	39	Male	Retired	TERTIARY	Alive	Yes	Others	NA	No	Ischemic stroke	No	No	No	No	No	No	12	Yes	14
145	59.6	3.1	6.68	25.09	No	No	No	Yes	No	No	Yes	Yes	No	119	28	39.4	177	87	91	87	Female	Employed	No Education	Death	Yes	Others	NA	No	Ischemic stroke	No	Yes	Yes	Yes	No	No	7	No	2
146	166.8	4.3	20.61	9.88	No	No	No	No	No	No	No	No	No	73	23	36.8	169	124	100	79	Female	Unemployed	No Education	Alive	Yes	Others	NA	No	Ischemic stroke	No	Yes	No	No	No	No	10	No	8
147	110.1	19	9.51	6.14	No	Yes	No	No	Yes	No	Yes	No	No	113	20	37.1	241	156	97	38	Male	Unemployed	TERTIARY	Death	No	Others	NA	No	Hemorrhagic Stroke	No	No	Yes	Yes	No	No	14	Yes	10
148	51.6	10.2	4.23	17.94	No	Yes	No	Yes	Yes	No	Yes	No	Yes	118	21	37	162	92	98	72	Female	Employed	SHS	Alive	Yes	Gonjas	NA	No	Ischemic stroke	No	Yes	No	No	No	No	8	No	4
149	90	7	6.88	4.69	No	No	No	No	No	Yes	No	Yes	No	94	21	36.3	111	89	99	32	Female	Unemployed	No Education	Alive	Yes	Dagombas	NA	No	Ischemic stroke	No	Yes	No	No	No	No	15	No	5
150	232.1	16	9.87	12.31	No	No	No	Yes	No	No	No	No	No	125	29	36.3	251	154	96	43	Male	Unemployed	No Education	Death	Yes	Dagombas	NA	No	Ischemic stroke	No	Yes	Yes	No	Yes	No	6	No	2
151	164.7	7	13.22	10.3	No	No	No	No	No	No	No	No	No	81	27	37.3	189	163	99	61	Male	Unemployed	No Education	Alive	Yes	Others	34.71	No	Ischemic stroke	No	Yes	No	No	No	No	6	No	14
152	101.3	7.8	6.22	17.64	No	No	No	No	No	No	No	No	No	87	27	37.3	189	124	99	31	Female	Employed	Basic	Death	Yes	Others	NA	No	Ischemic stroke	No	Yes	No	No	No	No	6	No	2
153	64.3	5.5	9.75	23.94	No	No	No	No	Yes	No	Yes	No	No	67	18	35.8	114	68	95	82	Female	Employed	No Education	Alive	Yes	Others	NA	No	Ischemic stroke	No	Yes	Yes	No	No	No	7	No	11
154	75.5	23.1	1	6.06	Yes	No	No	Yes	No	Yes	No	Yes	NO	101	27	37.3	193	97	81	65	Male	Employed	No Education	Death	No	Dagombas	NA	No	Ischemic stroke	No	Yes	Yes	Yes	No	No	12	No	2
155	120.6	6.8	3.7	10.55	No	No	No	No	No	No	No	No	NO	100	30	37.7	213	111	100	46	Male	Unemployed	No Education	Death	Yes	Dagombas	22.62	No	Ischemic stroke	No	Yes	No	No	No	No	15	No	1
156	48.9	11.7	3.46	9.39	No	No	No	Yes	Yes	No	Yes	No	No	77	21	36.3	176	115	98	40	Male	Employed	No Education	Alive	No	Others	NA	No	Ischemic stroke	No	Yes	No	No	No	No	15	No	8
157	123.9	8.8	26.21	9.36	No	No	Yes	No	No	No	Yes	Yes	No	88	24	36.2	105	70	97	64	Female	Employed	No Education	Alive	Yes	Dagombas	29.33	No	Ischemic stroke	No	Yes	Yes	No	No	No	3	No	16
158	244.9	6.3	10.76	11.19	No	No	Yes	No	Yes	No	Yes	No	Yes	98	18	37.1	163	94	97	67	Female	Retired	TERTIARY	Alive	Yes	Dagombas	NA	No	Ischemic stroke	Yes	Yes	Yes	No	Yes	No	15	No	13
159	22.3	6	3.66	7.12	No	No	No	No	No	No	No	No	No	100	24	37	124	74	100	51	Female	Employed	No Education	Alive	Yes	Dagombas	NA	No	Ischemic stroke	No	No	No	No	No	No	7	No	0
160	72.9	7.7	5.9	6.78	No	No	No	No	No	Yes	No	Yes	Yes	107	20	36.6	105	61	99	73	Female	Retired	No Education	Alive	Yes	Others	NA	No	Ischemic stroke	No	No	No	Yes	No	No	15	No	11
161	78.3	5.3	0.77	5.21	No	No	Yes	No	Yes	No	Yes	No	No	89	22	36.5	140	94	99	92	Female	Employed	No Education	Alive	Yes	Dagombas	NA	No	Ischemic stroke	No	Yes	No	No	No	No	8	No	4
162	60	6.5	4.81	6.97	No	No	No	Yes	No	No	Yes	Yes	No	90	21	37.1	168	102	89	82	Female	Employed	No Education	Alive	Yes	Dagombas	NA	No	Ischemic stroke	No	Yes	No	No	No	No	7	No	6
163	131.3	7.1	8.14	6.83	No	No	No	Yes	Yes	No	Yes	No	Yes	48	18	36.9	94	65	100	48	Male	Employed	No Education	Alive	Yes	Dagombas	19.61	No	Ischemic stroke	No	No	No	Yes	No	No	11	No	9
164	69.1	13.2	4.1	5.86	No	No	No	Yes	Yes	Yes	Yes	Yes	No	78	22	37.2	162	83	99	69	Male	Employed	No Education	Alive	Yes	Dagombas	NA	No	Ischemic stroke	No	No	No	No	No	No	13	Yes	5
165	116.4	5	1.52	9.87	No	No	No	Yes	No	Yes	No	Yes	Yes	80	18	37	167	98	99	39	Male	Employed	TERTIARY	Alive	Yes	Others	24.07	No	Hemorrhagic Stroke	No	Yes	No	No	No	No	15	No	4
166	1504.8	4.7	80.36	18.67	No	No	No	Yes	No	No	No	No	No	94	24	37.1	186	104	98	58	Male	Employed	TERTIARY	Death	No	Others	NA	No	Ischemic stroke	No	Yes	No	No	Yes	No	15	No	1
167	23.6	19.3	3.83	11.17	No	No	No	Yes	Yes	No	Yes	No	No	85	20	37	146	87	90	61	Male	Employed	TERTIARY	Alive	Yes	Others	NA	No	Ischemic stroke	No	Yes	Yes	No	No	No	12	No	2
168	65.8	5.5	5.79	14.8	No	No	Yes	No	No	Yes	No	Yes	No	104	20	36.8	135	83	97	70	Male	Retired	No Education	Alive	Yes	Others	NA	No	Ischemic stroke	No	Yes	No	No	No	No	6	Yes	2
169	13.84	7	16.46	20.76	No	Yes	No	Yes	No	No	No	No	No	92	21	37.1	143	107	98	77	Male	Employed	No Education	Alive	Yes	Dagombas	20.96	No	Hemorrhagic Stroke	No	Yes	No	No	No	No	6	No	8
170	97	6.6	2.58	5.84	No	No	Yes	No	No	Yes	No	Yes	No	52	18	37	138	77	97	39	Male	Unemployed	No Education	Alive	Yes	Others	NA	No	Ischemic stroke	No	No	No	No	No	No	15	No	12
171	77.3	5.2	10.8	5.4	No	No	No	No	No	Yes	No	Yes	No	74	22	37.5	126	85	98	84	Male	Employed	No Education	Alive	Yes	Dagombas	NA	Yes	Ischemic stroke	No	No	No	Yes	No	No	8	No	19
172	70.2	16.6	6.66	8.57	No	No	No	Yes	Yes	No	Yes	No	No	65	22	36.9	114	82	82	72	Female	Employed	No Education	Death	No	Dagombas	NA	No	Ischemic stroke	No	Yes	No	No	No	No	4	No	1
173	188.3	6	5.59	9.29	No	Yes	Yes	No	No	Yes	No	Yes	No	87	20	37	120	80	100	57	Male	Employed	TERTIARY	Alive	Yes	Others	NA	Yes	Ischemic stroke	No	Yes	No	No	No	No	9	Yes	5
174	139.89	14	9.53	7.55	No	No	No	No	No	No	No	No	Yes	91	19	36	124	86	95	86	Male	Unemployed	No Education	Alive	Yes	Dagombas	NA	No	Ischemic stroke	No	No	No	No	No	No	15	No	7
175	107.2	7.1	2.39	9.15	Yes	No	No	No	No	No	No	No	No	86	24	37.1	100	68	95	60	Male	Unemployed	No Education	Alive	Yes	Others	NA	Yes	Ischemic stroke	No	No	No	No	No	No	15	Yes	4
176	69.2	9	8.6	10.57	No	No	No	No	No	No	No	No	No	101	21	36.4	151	89	98	51	Female	Employed	No Education	Alive	Yes	Dagombas	NA	No	Ischemic stroke	No	Yes	Yes	No	No	No	15	No	10
177	80.6	12.7	2.21	4.68	No	No	No	Yes	Yes	No	Yes	No	No	94	20	36.5	141	95	97	84	Male	Employed	No Education	Death	Yes	Others	NA	Yes	Ischemic stroke	No	Yes	Yes	Yes	No	No	15	No	10
178	74.5	11	9.53	11.7	No	No	Yes	No	Yes	No	Yes	No	No	94	23	35.2	116	84	99	31	Male	Employed	TERTIARY	Alive	No	Others	NA	No	Ischemic stroke	No	No	No	No	No	No	3	No	13
179	42.6	7.3	13.54	5.78	No	No	No	No	No	No	No	No	No	115	18	36.2	180	135	100	48	Male	Employed	TERTIARY	Alive	Yes	Others	NA	No	Ischemic stroke	No	Yes	No	No	No	No	15	Yes	8
180	124.2	9.4	7.14	9.83	No	No	No	No	Yes	No	Yes	Yes	No	103	16	36.4	72	50	100	84	Female	Unemployed	No Education	Alive	Yes	Dagombas	NA	No	Ischemic stroke	No	Yes	No	No	No	No	8	No	7
181	50.7	9.2	4.89	11.36	Yes	No	No	No	No	No	No	No	No	104	18	37	112	77	95	53	Female	Employed	No Education	Alive	Yes	Others	NA	No	Ischemic stroke	No	No	No	No	No	No	15	No	7
182	129.8	10	3.98	10	No	No	No	Yes	No	No	Yes	Yes	No	89	18	36.4	131	90	90	83	Male	Unemployed	No Education	Alive	No	Dagombas	NA	No	Ischemic stroke	No	Yes	No	No	No	No	13	Yes	6
183	164.4	18.3	11.57	8.8	No	No	No	No	No	No	No	No	No	90	27	36.8	111	89	98	89	Male	Employed	TERTIARY	Alive	Yes	Dagombas	NA	No	Ischemic stroke	No	No	Yes	No	No	No	15	No	4
184	528.49	10.1	30.3	3.05	No	No	No	No	No	No	No	No	No	145	36	38.9	170	112	95	55	Male	Retired	TERTIARY	Death	Yes	Others	NA	No	Ischemic stroke	No	Yes	No	Yes	No	No	9	Yes	0
185	88.1	7.5	5.36	12.38	Yes	No	No	No	No	No	No	No	No	120	21	36.2	190	126	97	46	Female	Employed	No Education	Death	No	Dagombas	NA	No	Ischemic stroke	No	Yes	No	No	No	No	14	Yes	1
186	220.1	11.1	8.16	10.57	No	Yes	No	No	Yes	No	Yes	No	Yes	148	28	38.6	142	96	85	63	Male	Employed	SHS	Death	Yes	Dagombas	NA	Yes	Ischemic stroke	No	Yes	No	Yes	No	No	15	No	4
187	47.7	9.1	4.78	14.31	No	No	No	No	No	No	No	No	No	107	20	36.9	157	90	100	77	Male	Unemployed	No Education	Alive	Yes	Dagombas	NA	Yes	Ischemic stroke	No	Yes	No	No	No	No	14	Yes	1
188	42.6	5.9	4.63	14.39	No	No	No	Yes	No	Yes	No	Yes	No	111	22	37.4	126	94	97	43	Female	Employed	No Education	Alive	Yes	Others	NA	No	Ischemic stroke	No	Yes	No	No	No	No	15	No	18
189	44.8	11.1	5.29	9.15	No	No	Yes	No	No	Yes	No	Yes	Yes	79	22	36.5	127	107	95	69	Female	Unemployed	No Education	Alive	Yes	Others	NA	No	Ischemic stroke	No	Yes	Yes	No	No	No	15	No	6
190	281.5	13.1	17.12	15.97	No	No	No	Yes	No	No	No	No	No	124	28	36.4	139	98	86	39	Male	Employed	No Education	Death	Yes	Others	NA	No	Ischemic stroke	No	Yes	No	Yes	No	No	15	No	2
191	125.4	9.9	15.6	5.95	No	No	No	Yes	Yes	Yes	Yes	Yes	Yes	98	25	36.5	185	99	88	51	Female	Employed	No Education	Death	Yes	Dagombas	NA	No	Ischemic stroke	No	Yes	No	Yes	No	No	11	No	6
192	106.2	6.1	8.6	12.38	No	No	No	Yes	No	Yes	No	Yes	Yes	109	18	36.8	139	110	96	86	Female	Employed	No Education	Alive	Yes	Dagombas	NA	No	Ischemic stroke	No	Yes	No	No	No	No	15	Yes	6
193	482.5	9.2	16.56	11.33	No	Yes	No	No	No	No	No	No	No	126	32	39	163	94	95	58	Male	Employed	No Education	Death	Yes	Dagombas	NA	No	Ischemic stroke	No	Yes	Yes	No	No	No	8	No	8
194	175.2	11.2	6.96	10.74	No	No	No	No	No	No	No	No	No	111	22	37	96	77	97	45	Female	Employed	No Education	Alive	No	Others	NA	No	Ischemic stroke	No	Yes	Yes	Yes	Yes	No	8	No	14
195	12.5	9.9	6.89	16.09	No	No	No	No	No	No	No	No	No	112	20	37	183	129	96	45	Male	Employed	No Education	Death	Yes	Dagombas	NA	Yes	Ischemic stroke	No	Yes	Yes	No	No	No	15	No	2
196	51.8	8.7	3.35	12.97	Yes	Yes	No	Yes	Yes	Yes	Yes	Yes	No	126	24	36.2	199	123	98	35	Female	Employed	No Education	Alive	No	Dagombas	NA	No	Ischemic stroke	No	Yes	No	No	No	No	5	Yes	7
197	107.8	9	6.85	11.84	No	No	No	No	No	Yes	No	Yes	No	107	21	37.1	125	74	97	53	Female	Employed	SHS	Alive	Yes	Dagombas	NA	No	Ischemic stroke	No	Yes	Yes	No	No	No	15	No	13
198	71.5	7.5	2.92	16.38	No	No	Yes	No	Yes	No	Yes	No	No	68	20	36.2	115	74	99	38	Male	Employed	Basic	Alive	No	Others	NA	No	Ischemic stroke	No	No	No	No	No	No	4	Yes	1
199	342.8	15.2	17.81	17.3	No	Yes	No	No	No	No	No	No	No	80	56	39.2	148	98	84	45	Male	Employed	No Education	Death	No	Dagombas	NA	No	Ischemic stroke	No	Yes	No	Yes	No	No	3	No	1
200	1235.2	18.7	42	15.87	No	No	No	Yes	Yes	No	Yes	No	No	106	18	37.5	126	72	99	82	Male	Employed	SHS	Alive	Yes	Others	NA	No	Ischemic stroke	No	Yes	Yes	No	Yes	No	6	Yes	2
201	81.5	8.1	2	20.17	No	No	No	No	Yes	No	Yes	No	No	85	21	36.4	174	110	99	51	Male	Unemployed	TERTIARY	Alive	No	Others	NA	No	Ischemic stroke	No	Yes	No	No	No	No	11	Yes	5
202	76.4	6	2.87	6.79	No	No	No	No	No	No	No	No	Yes	100	20	37.2	169	92	99	42	Male	Unemployed	No Education	Alive	No	Dagombas	25.85	No	Ischemic stroke	No	Yes	No	No	No	No	15	No	7
203	75.1	14	5.35	4.16	No	No	No	No	No	Yes	No	Yes	No	68	24	36.6	138	84	98	41	Male	Employed	No Education	Alive	No	Dagombas	NA	Yes	Ischemic stroke	No	Yes	No	No	No	No	15	No	7
204	129	5.2	20	10.74	No	Yes	No	No	No	No	Yes	Yes	NO	106	40	36.7	121	77	89	73	Female	Employed	No Education	Death	Yes	Dagombas	NA	No	Ischemic stroke	No	No	No	Yes	No	No	15	No	1
205	107.8	9	10.31	37.56	No	No	No	No	Yes	No	Yes	No	NO	101	22	36.3	180	113	97	68	Male	Unemployed	No Education	Alive	No	Gonjas	NA	No	Hemorrhagic Stroke	No	Yes	No	No	No	No	15	No	8
206	74.9	7.2	3.52	10.74	No	No	No	No	No	No	No	No	No	102	21	36.7	132	89	99	36	Female	Employed	Basic	Death	Yes	Dagombas	NA	No	Ischemic stroke	No	Yes	No	Yes	No	No	15	No	9
207	71.8	7.6	3.6	6.19	No	No	Yes	No	No	Yes	No	Yes	Yes	95	20	36.7	138	77	99	76	Male	Retired	TERTIARY	Alive	No	Dagombas	NA	No	Ischemic stroke	No	Yes	Yes	Yes	No	No	15	Yes	8
208	32.33	11.2	4.6	8.3	Yes	Yes	No	No	No	No	No	No	No	85	24	39.3	154	73	93	43	Male	Employed	Basic	Death	No	Dagombas	NA	No	Ischemic stroke	No	No	No	No	No	No	9	No	0
209	72.9	8.2	7.9	10.5	No	No	No	Yes	No	No	No	No	No	97	25	37.8	155	97	98	72	Male	Unemployed	No Education	Death	Yes	Dagombas	NA	No	Ischemic stroke	No	No	No	Yes	No	No	12	No	4
210	82.6	9	3.89	9.4	No	No	No	No	No	No	No	No	No	90	20	36.9	158	97	99	41	Male	Unemployed	No Education	Alive	Yes	Others	NA	No	Ischemic stroke	No	Yes	No	No	No	No	10	No	1
211	118	6	17.48	11.59	No	No	No	No	No	Yes	No	Yes	No	123	47	37.4	119	80	93	76	Male	Unemployed	No Education	Death	No	Others	NA	No	Ischemic stroke	No	Yes	No	Yes	No	No	13	No	5
212	54.4	22.3	1.11	17.65	No	No	No	No	No	No	Yes	Yes	No	84	18	36.2	172	119	98	49	Female	Employed	No Education	Alive	Yes	Dagombas	NA	No	Hemorrhagic Stroke	No	Yes	No	No	No	No	14	Yes	7
213	80.3	5.2	4.03	6.06	Yes	No	No	Yes	No	No	No	No	No	94	20	37.4	111	84	99	84	Female	Employed	No Education	Alive	No	Dagombas	NA	No	Ischemic stroke	No	Yes	No	No	No	No	15	No	10
214	117	9.5	5.87	17.94	No	Yes	No	Yes	No	No	Yes	Yes	No	94	26	38	123	93	99	77	Male	Employed	No Education	Alive	Yes	Dagombas	NA	No	Ischemic stroke	No	No	No	Yes	No	No	11	Yes	14
215	35.6	7.6	5.67	7.38	No	Yes	No	Yes	No	No	No	No	No	133	22	36.3	129	99	96	80	Female	Unemployed	No Education	Alive	No	Dagombas	NA	No	Ischemic stroke	No	Yes	Yes	Yes	No	No	5	Yes	3
216	45.7	15.9	8.99	12.72	No	No	No	No	No	No	Yes	No	No	82	22	36.6	199	73	98	64	Female	Employed	TERTIARY	Alive	No	Dagombas	NA	No	Ischemic stroke	No	Yes	Yes	No	No	No	15	No	4
217	57.8	8.8	5.91	6.5	No	Yes	No	Yes	Yes	No	Yes	No	No	122	28	36.9	120	73	100	66	Male	Employed	No Education	Death	No	Dagombas	NA	No	Ischemic stroke	No	Yes	No	Yes	No	No	8	No	3
218	78.1	8.5	7.26	10.66	No	No	No	Yes	Yes	No	Yes	No	No	80	20	36.1	171	97	95	60	Male	Employed	No Education	Alive	No	Others	21.79	No	Ischemic stroke	No	Yes	No	No	No	No	15	No	9
219	89.1	7.4	5.84	5.78	No	No	No	Yes	No	No	No	No	No	157	41	38.3	233	144	98	52	Male	Employed	No Education	Death	No	Dagombas	NA	No	Hemorrhagic Stroke	No	Yes	No	No	No	No	13	No	2
220	140.7	17.4	6.77	9.03	No	Yes	No	No	No	No	No	No	No	97	23	37	151	115	65	49	Male	Employed	No Education	Alive	Yes	Others	NA	No	Ischemic stroke	No	Yes	Yes	No	No	No	15	No	9
221	131.9	6.7	4.04	4.72	No	No	No	Yes	Yes	No	Yes	No	No	72	18	37.4	157	111	99	52	Male	Unemployed	No Education	Alive	Yes	Others	29.62	Yes	Hemorrhagic Stroke	No	Yes	No	Yes	No	No	13	Yes	12
222	153.2	13.1	3.32	8.01	No	Yes	No	No	No	Yes	No	Yes	No	108	27	36.1	97	64	87	65	Female	Employed	No Education	Death	No	Others	NA	No	Ischemic stroke	No	No	No	Yes	No	No	12	No	2
223	42.8	7	3.69	7.09	No	No	Yes	No	No	Yes	No	Yes	No	99	21	36.1	192	84	99	53	Female	Employed	TERTIARY	Alive	No	Gonjas	NA	No	Ischemic stroke	No	Yes	No	No	No	No	15	No	7
224	49.1	11.5	4.66	12.65	No	No	No	Yes	Yes	No	Yes	No	No	129	25	37.1	155	106	93	77	Female	Employed	No Education	Alive	No	Dagombas	NA	No	Ischemic stroke	No	Yes	No	No	No	No	7	No	5
225	80.8	9.3	5.55	10.06	No	No	Yes	No	No	No	Yes	Yes	No	106	20	36.5	162	106	99	47	Male	Employed	TERTIARY	Alive	Yes	Dagombas	NA	Yes	Ischemic stroke	No	Yes	Yes	No	No	No	15	Yes	11
226	90.39	6.6	8.52	4.16	Yes	No	No	No	No	Yes	No	Yes	No	126	22	36.5	153	89	94	61	Male	Unemployed	No Education	Alive	Yes	Others	NA	No	Ischemic stroke	No	Yes	No	No	No	No	15	No	4
227	82.2	6.4	9.01	24.8	No	Yes	No	Yes	No	Yes	No	Yes	No	112	26	36.4	148	58	75	95	Female	Unemployed	No Education	Death	Yes	Dagombas	NA	No	Ischemic stroke	No	Yes	No	Yes	No	No	15	No	2
228	89.6	7.4	8.49	8.93	No	Yes	No	Yes	Yes	No	Yes	No	No	87	18	36.5	108	70	93	61	Female	Employed	No Education	Alive	Yes	Dagombas	NA	No	Ischemic stroke	No	Yes	No	No	No	No	15	No	9
229	67.17	8.2	4.67	6.3	No	No	No	No	No	No	Yes	Yes	No	101	19	36.3	106	71	97	65	Male	Retired	TERTIARY	Alive	Yes	Dagombas	NA	No	Ischemic stroke	No	Yes	No	No	No	No	8	No	12
230	585.8	8.8	7.65	9	Yes	No	No	No	Yes	No	Yes	No	No	107	23	37.4	67	39	95	49	Female	Employed	SHS	Alive	Yes	Dagombas	NA	No	Ischemic stroke	No	Yes	Yes	No	No	No	7	No	6
231	50.1	6.6	7.76	19.4	No	No	No	Yes	Yes	Yes	Yes	Yes	No	87	18	36.2	105	67	97	53	Female	Employed	TERTIARY	Alive	Yes	Others	NA	Yes	Hemorrhagic Stroke	No	Yes	No	Yes	No	No	8	No	29
232	249	7.3	11.72	5.6	Yes	No	No	No	Yes	Yes	Yes	Yes	No	115	21	36.2	172	124	88	49	Female	Employed	Basic	Death	No	Dagombas	NA	No	Ischemic stroke	No	Yes	No	No	No	No	12	No	3
233	76.2	5.9	3.58	7.01	No	No	No	No	No	No	No	No	No	113	19	34.1	222	141	99	39	Male	Employed	TERTIARY	Alive	No	Others	NA	Yes	Ischemic stroke	No	Yes	No	No	No	No	15	Yes	8
234	99.05	6.7	4.09	14.2	No	No	No	No	No	No	No	No	No	84	20	37	106	73	99	54	Male	Employed	No Education	Alive	Yes	Others	NA	No	Ischemic stroke	No	Yes	No	No	No	No	15	Yes	3
235	111.2	7	8.81	22	No	Yes	No	Yes	Yes	Yes	Yes	Yes	No	83	26	37.1	193	116	96	74	Male	Employed	No Education	Death	Yes	Dagombas	NA	No	Ischemic stroke	No	Yes	No	No	No	No	8	No	1
236	111.6	6.4	7.39	12.3	No	No	No	Yes	No	Yes	No	Yes	No	96	20	36.3	190	100	97	33	Female	Employed	Basic	Alive	Yes	Dagombas	NA	No	Hemorrhagic Stroke	No	Yes	No	Yes	No	No	15	No	13
237	84.6	8.1	6.96	20.17	No	No	No	Yes	No	No	No	No	No	56	21	37	129	66	100	46	Male	Unemployed	No Education	Death	No	Dagombas	NA	Yes	Ischemic stroke	No	Yes	Yes	Yes	No	No	15	No	2
238	124	7.2	5.44	8.8	No	Yes	No	Yes	Yes	No	Yes	No	No	88	19	36.5	188	94	97	44	Female	Employed	Basic	Alive	Yes	Others	NA	No	Hemorrhagic Stroke	No	Yes	No	Yes	No	No	15	No	19
239	162.6	6.5	12.63	4.8	No	No	No	Yes	Yes	No	Yes	No	No	92	29	38	185	138	95	76	Male	Retired	No Education	Death	Yes	Dagombas	NA	No	Ischemic stroke	No	Yes	No	No	No	No	8	No	2
240	67.8	5.3	11.12	19.7	No	No	No	No	No	Yes	No	Yes	No	108	24	36.2	157	112	99	70	Female	Employed	No Education	Death	No	Dagombas	NA	No	Ischemic stroke	No	Yes	No	Yes	No	No	13	Yes	3
241	30.9	15.1	5.59	11.2	No	No	No	No	No	Yes	No	Yes	No	119	24	36.6	189	100	99	72	Female	Employed	No Education	Alive	Yes	Dagombas	NA	No	Ischemic stroke	No	Yes	Yes	Yes	No	No	15	No	10
242	67.6	7	6.51	10.9	No	Yes	Yes	No	No	Yes	No	Yes	No	112	20	36.2	139	96	96	38	Female	Employed	No Education	Alive	Yes	Dagombas	NA	No	Hemorrhagic Stroke	No	No	No	No	No	No	15	No	16
243	75.3	11.8	3.29	7.8	No	No	Yes	No	Yes	No	Yes	No	Yes	70	22	37	119	95	93	61	Female	Unemployed	SHS	Death	Yes	Others	NA	No	Ischemic stroke	No	Yes	No	No	No	No	10	No	2
244	119.1	8.9	3.9	21	No	No	No	Yes	No	No	No	No	No	103	38	37	171	96	95	70	Male	Unemployed	No Education	Death	Yes	Dagombas	NA	Yes	Ischemic stroke	Yes	Yes	No	Yes	No	No	15	No	4
245	31.1	6.1	4.77	6.7	No	No	No	No	No	No	No	No	No	89	21	37.1	150	84	99	54	Female	Unemployed	No Education	Alive	Yes	Dagombas	NA	No	Ischemic stroke	No	No	No	No	No	No	12	No	0
246	41.6	7.9	3.89	11.4	No	No	No	No	No	No	No	No	Yes	92	21	36.5	197	126	99	51	Male	Unemployed	No Education	Alive	No	Others	NA	No	Ischemic stroke	No	No	No	No	No	No	15	No	2
247	65.8	5.1	3.2	9.9	No	Yes	No	Yes	No	Yes	No	Yes	NO	82	24	36.5	99	65	97	65	Male	Unemployed	No Education	Alive	Yes	Dagombas	23.85	No	Ischemic stroke	No	Yes	Yes	No	No	No	8	No	9
248	44.7	4.9	3.67	7	Yes	No	No	Yes	No	Yes	No	Yes	NO	92	20	36.8	100	70	97	18	Male	Unemployed	Basic	Alive	No	Others	NA	No	Ischemic stroke	No	No	No	No	No	No	12	No	15
249	75.7	5.7	3.46	7.9	No	No	No	No	No	No	Yes	Yes	NO	88	20	36.8	135	79	94	78	Female	Unemployed	No Education	Alive	Yes	Others	NA	No	Ischemic stroke	No	Yes	No	No	No	No	15	No	4
250	58.2	6.6	7.64	11.8	No	No	Yes	No	No	No	No	No	Yes	76	20	36.3	142	83	97	60	Male	Employed	No Education	Alive	No	Others	NA	Yes	Ischemic stroke	No	Yes	No	Yes	No	No	3	No	7
251	40.9	5.25	8.82	8	No	No	No	Yes	No	Yes	No	Yes	No	89	21	36.4	137	90	97	40	Male	Employed	No Education	Alive	Yes	Others	NA	Yes	Ischemic stroke	No	Yes	No	No	No	No	15	No	13
252	68.8	5.7	2.24	9.5	No	No	No	No	No	No	No	No	No	78	24	36.2	151	100	97	40	Male	Employed	TERTIARY	Alive	Yes	Others	NA	No	Ischemic stroke	No	No	No	No	No	No	5	No	3
253	71.2	4.9	4.33	7.9	No	No	No	No	No	Yes	No	Yes	No	68	20	36.7	164	101	95	74	Male	Unemployed	No Education	Death	Yes	Others	NA	No	Ischemic stroke	No	No	No	Yes	No	No	15	No	0
254	54.8	7.1	4.18	6	No	Yes	No	No	No	No	No	No	No	103	21	36.6	111	76	95	52	Female	Employed	No Education	Alive	Yes	Dagombas	NA	No	Ischemic stroke	No	Yes	No	No	No	No	13	Yes	6
255	61.7	6.1	3.6	6.5	No	No	No	Yes	No	No	No	No	No	92	21	36.6	111	70	100	59	Male	Employed	TERTIARY	Alive	Yes	Others	NA	No	Ischemic stroke	No	Yes	Yes	Yes	No	No	15	No	12
256	49	8.1	6.55	8.1	No	No	No	No	Yes	No	Yes	No	No	95	19	37	134	83	100	60	Male	Unemployed	Basic	Alive	No	Dagombas	NA	No	Ischemic stroke	No	Yes	Yes	No	No	No	15	No	12
257	72.7	6.8	1.78	8.5	Yes	Yes	No	Yes	No	No	No	No	No	108	28	36.9	119	72	96	70	Male	Employed	No Education	Alive	No	Dagombas	NA	Yes	Ischemic stroke	No	Yes	No	No	No	No	3	No	8
258	65.4	6.1	6	10.9	Yes	No	No	Yes	No	No	No	No	No	93	24	36.4	155	93	98	65	Male	Unemployed	Basic	Alive	No	Dagombas	NA	No	Ischemic stroke	No	Yes	No	No	No	No	15	No	6
259	29.1	4.9	5	10.8	No	No	Yes	No	No	No	No	No	No	84	21	37.1	109	77	91	50	Male	Unemployed	No Education	Alive	Yes	Others	NA	No	Hemorrhagic Stroke	No	Yes	No	No	No	No	11	No	8
260	126	4.41	18.66	10.2	No	No	No	No	No	No	No	No	No	92	20	36.3	131	67	98	77	Male	Unemployed	No Education	Alive	Yes	Dagombas	NA	No	Ischemic stroke	No	No	No	No	No	No	13	No	11
261	47.5	4.2	5.44	11	No	No	No	Yes	No	No	Yes	Yes	No	90	19	36.1	122	98	99	87	Female	Employed	No Education	Alive	Yes	Dagombas	NA	No	Ischemic stroke	No	No	No	No	No	No	15	No	4
262	171.8	5.3	24.47	10.3	No	No	No	No	No	No	No	No	No	118	20	36.8	180	126	93	54	Male	Unemployed	No Education	Death	No	Others	NA	No	Hemorrhagic Stroke	No	No	No	Yes	No	No	15	No	5
263	72.4	4.32	3.05	10.1	No	No	No	No	No	No	No	No	No	105	22	38.2	157	88	89	87	Female	Employed	No Education	Death	Yes	Dagombas	NA	No	Ischemic stroke	No	Yes	No	Yes	No	No	15	No	2
264	53.8	4.41	2.43	9.1	No	No	No	No	No	No	Yes	Yes	No	90	20	36.8	132	98	98	62	Female	Unemployed	No Education	Death	Yes	Dagombas	NA	No	Hemorrhagic Stroke	No	Yes	Yes	No	No	No	15	No	3
265	321.9	8.7	19.77	8.4	No	Yes	No	No	No	No	No	No	No	120	32	40.3	130	75	100	52	Male	Employed	TERTIARY	Death	No	Others	NA	No	Hemorrhagic Stroke	No	Yes	No	No	No	No	12	No	6
266	91.2	7.1	4.04	8.8	No	No	No	Yes	No	Yes	No	Yes	No	76	19	36.7	131	79	96	109	Male	Unemployed	No Education	Alive	Yes	Others	NA	No	Ischemic stroke	No	Yes	No	Yes	No	No	7	No	14
267	61.2	8.1	6.01	10.8	No	Yes	No	No	Yes	No	Yes	No	No	91	24	37.4	150	98	96	52	Female	Employed	No Education	Alive	Yes	Others	NA	No	Ischemic stroke	No	Yes	No	No	No	No	12	No	10
268	90.6	8.7	4.9	9.9	No	No	No	Yes	No	Yes	No	Yes	No	72	12	36.4	96	49	100	64	Male	Employed	No Education	Alive	Yes	Others	NA	Yes	Ischemic stroke	No	No	No	No	No	No	15	No	6
269	61.7	7.11	6.31	9	No	Yes	Yes	No	No	Yes	No	Yes	No	45	19	35.4	141	85	97	48	Male	Unemployed	No Education	Alive	Yes	Dagombas	NA	No	Ischemic stroke	No	Yes	Yes	No	No	No	15	No	10
270	202.7	5.79	14.56	10.4	No	No	No	Yes	No	No	No	No	No	97	18	36.2	113	85	100	47	Male	Employed	No Education	Death	Yes	Dagombas	25.15	No	Ischemic stroke	No	Yes	No	No	No	No	8	No	4
271	45.3	6.55	22.79	13.1	No	No	Yes	No	No	No	No	No	No	131	20	38.7	198	119	91	82	Male	Retired	TERTIARY	Death	Yes	Dagombas	NA	No	Ischemic stroke	No	Yes	No	No	No	No	8	No	5
272	46.2	7.89	3.25	10.8	No	Yes	No	Yes	Yes	No	Yes	No	No	61	20	36.8	122	79	100	72	Male	Employed	No Education	Alive	Yes	Others	NA	No	Ischemic stroke	No	No	No	No	No	No	13	Yes	11
273	64.8	2.34	4.15	7	No	No	No	No	No	No	No	No	No	88	22	36.2	128	83	95	64	Male	Employed	No Education	Alive	Yes	Gonjas	NA	No	Ischemic stroke	No	Yes	No	No	No	No	15	No	18
274	89.1	7.5	5.57	8.5	No	No	No	No	No	Yes	No	Yes	No	64	18	37	101	55	94	64	Male	Retired	No Education	Alive	Yes	Dagombas	NA	No	Ischemic stroke	No	No	No	No	No	No	15	No	0
275	79.7	7.77	6.27	8.8	No	No	No	No	No	No	No	No	No	82	19	36	125	80	97	53	Male	Employed	No Education	Alive	Yes	Dagombas	NA	No	Ischemic stroke	No	Yes	No	No	No	No	11	No	15
276	95.8	8	5.36	9.4	No	Yes	No	Yes	Yes	Yes	Yes	Yes	No	93	24	37.7	133	88	97	66	Male	Retired	SHS	Alive	Yes	Others	NA	No	Hemorrhagic Stroke	No	Yes	Yes	Yes	No	No	15	No	9
277	77.9	7.8	4.17	11.9	No	No	No	Yes	No	Yes	No	Yes	No	107	21	37	194	120	97	43	Male	Employed	TERTIARY	Alive	Yes	Dagombas	NA	No	Ischemic stroke	No	Yes	No	No	No	No	15	No	1
278	170.9	8.7	5.79	9.5	Yes	No	No	No	No	No	Yes	Yes	No	156	18	36.1	117	76	90	85	Male	Retired	TERTIARY	Death	No	Dagombas	NA	No	Ischemic stroke	No	No	No	No	No	No	15	No	1
279	56.7	7.2	3.18	9.3	No	No	No	Yes	Yes	No	Yes	No	No	99	22	36.5	158	77	98	80	Male	Unemployed	No Education	Death	Yes	Others	NA	No	Ischemic stroke	No	No	No	Yes	No	No	15	No	1
280	44.3	8.8	4.55	14.2	No	No	No	No	No	No	No	No	No	108	23	36.7	138	99	97	51	Female	Unemployed	No Education	Death	Yes	Others	NA	No	Ischemic stroke	No	Yes	No	No	No	No	15	No	3
281	71.73	5.7	5.78	7.6	No	Yes	No	Yes	Yes	No	Yes	No	No	129	29	35.9	147	83	99	48	Female	Employed	No Education	Death	Yes	Others	15.13	No	Ischemic stroke	No	Yes	No	Yes	No	No	11	No	4
282	66	5.9	6.15	9.5	Yes	No	Yes	No	No	No	No	No	No	106	18	37	90	72	100	52	Female	Employed	No Education	Death	Yes	Dagombas	NA	No	Ischemic stroke	No	Yes	No	No	No	No	11	No	7
283	85.4	8.88	6.56	8.9	No	No	No	No	No	Yes	No	Yes	No	99	19	36.7	107	80	99	41	Male	Employed	TERTIARY	Alive	Yes	Others	NA	No	Hemorrhagic Stroke	No	Yes	No	No	No	No	15	No	8
284	57.8	8.8	6.78	10.3	Yes	No	No	Yes	No	No	No	No	No	114	22	38	106	73	98	32	Female	Employed	No Education	Death	Yes	Others	NA	No	Ischemic stroke	No	Yes	Yes	Yes	No	No	10	No	4
285	88.4	7.55	5.2	11.7	Yes	No	No	No	No	No	No	No	NO	69	20	35.6	102	69	96	39	Female	Employed	TERTIARY	Alive	Yes	Dagombas	NA	No	Hemorrhagic Stroke	No	Yes	No	No	Yes	No	11	No	8
286	247.7	7.5	9.55	11	No	No	No	No	No	No	No	No	NO	118	28	36.8	118	67	90	49	Female	Unemployed	No Education	Death	No	Dagombas	NA	No	Ischemic stroke	Yes	Yes	No	Yes	No	No	7	No	2
287	102.1	7.8	6	9.2	Yes	No	No	No	No	No	No	No	NO	104	20	36.2	162	98	98	45	Female	Employed	No Education	Alive	No	Others	NA	No	Hemorrhagic Stroke	No	Yes	No	Yes	No	No	15	No	9
288	89.5	11.2	9.87	8	No	No	No	No	Yes	No	Yes	No	NO	108	23	38.7	151	88	96	78	Male	Unemployed	No Education	Death	Yes	Dagombas	NA	No	Ischemic stroke	No	No	No	No	No	No	15	No	7
289	42	9.9	5.27	9.5	No	No	No	Yes	Yes	No	Yes	No	NO	61	18	35.7	121	77	99	51	Male	Employed	TERTIARY	Alive	Yes	Dagombas	18.96	No	Ischemic stroke	No	No	No	No	No	Yes	15	No	11
290	79.4	11	9.24	9.7	No	No	No	No	No	No	No	No	NO	82	20	37.1	157	83	97	60	Male	Employed	No Education	Death	No	Dagombas	NA	Yes	Ischemic stroke	No	Yes	No	No	No	No	15	No	2
291	92.4	3.5	6.11	8.5	No	No	No	Yes	No	No	No	No	NO	57	16	36.2	140	74	96	77	Female	Retired	No Education	Alive	Yes	Others	NA	No	Ischemic stroke	No	Yes	No	No	No	No	6	No	7
292	72.6	7.88	3.6	13	No	Yes	No	Yes	Yes	Yes	Yes	Yes	NO	71	23	36	131	81	99	44	Female	Employed	No Education	Alive	Yes	Others	NA	No	Ischemic stroke	No	Yes	No	No	No	No	15	No	18
293	214.2	10.6	8.68	11.6	No	No	No	Yes	No	Yes	No	No	NO	110	28	35.8	286	157	64	40	Male	Employed	Basic	Death	No	Others	NA	No	Ischemic stroke	No	Yes	No	Yes	No	No	15	No	0
294	25.9	16.9	7.09	5.3	No	No	No	No	No	Yes	No	Yes	NO	62	18	36.3	127	101	94	72	Female	Retired	No Education	Death	No	Others	NA	No	Ischemic stroke	No	Yes	No	No	No	No	15	No	6
295	144.2	17.1	11.54	7.2	No	No	No	No	No	Yes	No	Yes	Yes	92	24	36.4	159	88	95	81	Male	Employed	No Education	Alive	Yes	Dagombas	NA	No	Ischemic stroke	No	Yes	Yes	Yes	No	No	15	No	11
296	70.9	6.4	1.16	10.5	No	No	No	No	No	Yes	No	Yes	Yes	106	18	35.8	111	68	96	67	Female	Employed	SHS	Alive	Yes	Others	NA	No	Ischemic stroke	No	Yes	No	No	No	No	15	No	3
297	99.6	5.6	4.16	8.4	No	No	No	No	Yes	No	Yes	No	Yes	73	19	37	112	64	98	60	Male	Retired	TERTIARY	Alive	Yes	Dagombas	NA	No	Ischemic stroke	No	Yes	Yes	No	No	No	11	No	6
298	70.9	3.45	4.09	13.1	No	No	No	No	No	Yes	No	Yes	No	67	22	37	124	64	97	81	Male	Retired	No Education	Alive	Yes	Gonjas	NA	No	Ischemic stroke	No	Yes	No	Yes	No	No	15	No	12
299	133.1	9.3	27.86	10.4	No	Yes	No	No	No	No	No	No	Yes	101	20	37.1	106	73	96	53	Female	Unemployed	SHS	Death	No	Dagombas	NA	No	Ischemic stroke	No	Yes	Yes	No	No	No	8	No	4
300	70.2	9.5	7.11	11.8	No	No	No	No	No	No	No	No	No	98	22	36.2	104	57	97	39	Female	Employed	No Education	Alive	No	Others	NA	No	Hemorrhagic Stroke	No	No	No	No	No	No	15	Yes	9
301	51.3	6.7	5.8	7.6	No	No	No	No	No	Yes	No	Yes	Yes	58	23	36.5	121	63	99	28	Male	Employed	SHS	Alive	No	Dagombas	NA	No	Ischemic stroke	No	Yes	No	No	No	No	11	No	11
302	43.7	7.8	5.05	7	No	No	No	Yes	No	No	No	No	No	123	21	36.7	197	124	89	71	Female	Employed	No Education	Death	Yes	Dagombas	NA	No	Ischemic stroke	No	Yes	No	No	No	No	12	No	2
303	159.8	6.5	6.96	22.8	No	No	No	No	Yes	Yes	Yes	Yes	No	91	22	36.3	122	90	98	55	Male	Employed	No Education	Alive	Yes	Others	NA	No	Ischemic stroke	No	Yes	Yes	No	No	No	6	No	9
304	263.3	8.2	18.55	6.2	No	No	No	No	No	No	No	No	No	84	20	36.3	154	90	100	48	Female	Unemployed	No Education	Alive	Yes	Dagombas	NA	No	Ischemic stroke	No	Yes	Yes	No	No	No	12	No	12
305	34.8	9.4	9.1	13.8	No	No	No	No	No	Yes	No	Yes	No	115	19	37	218	113	91	53	Female	Employed	SHS	Death	No	Dagombas	NA	No	Ischemic stroke	No	Yes	No	Yes	No	No	7	No	0
306	67.1	2.6	6.78	13.1	Yes	No	No	Yes	No	No	No	No	No	134	22	37.2	117	69	99	69	Female	Unemployed	No Education	Death	Yes	Others	NA	No	Ischemic stroke	No	Yes	Yes	No	No	No	15	No	0
307	11.1	10.5	6.1	8.4	No	No	No	No	No	No	No	No	No	104	19	36.7	276	151	98	52	Male	Retired	SHS	Death	No	Dagombas	NA	No	Ischemic stroke	No	Yes	No	No	No	No	11	No	0
308	110	10.8	3.49	6.2	No	No	Yes	No	No	No	No	Yes	No	93	26	37.3	104	63	98	48	Male	Unemployed	No Education	Alive	Yes	Others	NA	No	Ischemic stroke	No	No	No	Yes	No	No	13	Yes	18
309	63.5	9.5	4.3	5.4	Yes	Yes	No	No	No	No	No	No	No	114	20	35.9	112	76	99	38	Male	Employed	Basic	Alive	Yes	Dagombas	NA	No	Ischemic stroke	No	No	Yes	Yes	No	No	12	No	22
310	53.1	5.2	4.66	8.7	No	No	No	No	No	No	No	No	No	83	14	36.5	126	96	100	70	Male	Employed	No Education	Alive	No	Dagombas	NA	No	Ischemic stroke	No	No	No	No	No	No	15	No	0
311	58.6	7.2	5.72	10.5	Yes	No	No	No	No	No	No	No	No	82	20	36.2	148	95	98	61	Female	Employed	TERTIARY	Alive	Yes	Others	NA	No	Ischemic stroke	No	Yes	Yes	Yes	No	No	15	No	3
312	48.9	8.3	2.72	10.5	No	No	No	Yes	Yes	No	Yes	No	No	74	17	36.9	156	58	97	79	Female	Retired	No Education	Alive	Yes	Dagombas	NA	No	Hemorrhagic Stroke	No	Yes	No	Yes	No	No	15	No	4
313	67.9	7	9.9	9.8	No	No	No	Yes	Yes	No	Yes	No	No	112	26	38	123	58	93	78	Female	Retired	No Education	Alive	Yes	Dagombas	NA	No	Ischemic stroke	No	Yes	No	No	No	No	8	No	0
314	80.4	7.9	3.66	10.4	No	Yes	No	No	No	No	No	No	No	94	23	36.7	109	71	94	78	Female	Employed	No Education	Alive	Yes	Dagombas	31.98	No	Ischemic stroke	No	Yes	No	No	No	No	12	No	5
315	41.6	7	1.29	7.9	No	No	No	No	No	Yes	No	Yes	Yes	53	16	36.5	190	99	97	30	Female	Employed	Basic	Alive	No	Dagombas	NA	No	Ischemic stroke	No	Yes	No	No	No	No	6	No	0
316	88.6	6.3	2.98	10.8	No	No	No	No	No	No	No	No	No	71	18	36.6	159	99	99	21	Male	Employed	SHS	Alive	Yes	Dagombas	NA	No	Hemorrhagic Stroke	No	Yes	No	No	No	No	15	No	7
317	105.1	7.1	3.98	10.8	Yes	No	No	No	No	No	No	No	No	60	23	36.6	100	69	100	47	Male	Unemployed	No Education	Death	Yes	Others	NA	No	Ischemic stroke	No	No	No	Yes	No	No	6	No	11
318	70	8	5.6	14.3	No	No	No	No	No	No	No	No	Yes	83	22	36.6	126	74	97	86	Female	Retired	TERTIARY	Alive	No	Others	NA	No	Ischemic stroke	No	Yes	No	No	No	No	4	No	12
319	47.3	16.6	4.36	9.1	No	No	No	No	No	No	No	No	No	124	28	36.2	146	98	100	54	Female	Unemployed	TERTIARY	Death	Yes	Others	NA	No	Ischemic stroke	No	Yes	No	Yes	No	No	15	No	4
320	50.6	6	1.89	11.5	No	No	No	No	No	Yes	No	Yes	Yes	89	16	36.8	200	129	97	42	Female	Employed	No Education	Alive	No	Others	NA	Yes	Ischemic stroke	No	No	No	No	No	No	13	No	5
321	46.5	3.6	2.7	10.4	No	No	No	No	No	Yes	No	Yes	No	93	19	37.2	121	86	97	50	Male	Unemployed	No Education	Alive	No	Dagombas	NA	No	Ischemic stroke	No	Yes	No	No	No	No	4	No	7
322	77.7	6.1	3.97	7.5	No	No	No	No	No	No	No	No	No	72	20	36.3	151	91	97	58	Male	Retired	TERTIARY	Alive	Yes	Dagombas	NA	No	Ischemic stroke	No	Yes	No	Yes	No	No	8	Yes	10
323	58.4	5.8	3.4	8.9	No	No	No	Yes	No	No	No	No	No	76	22	36.6	120	81	98	52	Male	Employed	TERTIARY	Alive	Yes	Dagombas	25.9	No	Ischemic stroke	No	Yes	No	No	No	No	15	No	3
324	98.4	8.6	4.24	12.5	Yes	No	No	No	No	No	No	No	No	92	21	36.2	129	74	97	77	Male	Unemployed	No Education	Death	Yes	Gonjas	NA	No	Ischemic stroke	No	Yes	No	Yes	No	No	15	No	5
325	133.5	7.9	8.61	7.5	No	Yes	No	No	No	No	No	No	No	61	18	36.8	132	90	96	38	Male	Employed	No Education	Alive	Yes	Others	NA	No	Hemorrhagic Stroke	No	Yes	No	No	No	No	15	No	26
326	101.2	11.1	4.99	11.1	No	No	No	No	Yes	Yes	Yes	Yes	No	72	24	36.2	125	78	64	50	Male	Employed	No Education	Alive	No	Dagombas	NA	No	Ischemic stroke	No	No	No	No	No	No	3	No	9
327	60.1	11	5.67	10.7	No	No	No	No	Yes	No	Yes	No	No	62	20	36.7	119	73	98	34	Male	Employed	TERTIARY	Alive	Yes	Dagombas	NA	No	Ischemic stroke	No	No	No	No	No	No	15	No	2
328	49.5	5.3	4.39	12.9	No	No	No	No	No	No	No	No	No	93	19	37.1	127	71	96	59	Female	Unemployed	No Education	Alive	Yes	Others	NA	No	Ischemic stroke	No	No	Yes	No	No	No	15	No	4
329	67	12.8	1.34	12.4	No	Yes	No	No	No	No	No	No	No	125	24	37.7	106	56	95	67	Female	Retired	No Education	Death	Yes	Dagombas	NA	No	Ischemic stroke	No	Yes	No	Yes	No	No	15	Yes	5
330	68.5	7	7.39	9	No	Yes	No	No	Yes	Yes	Yes	Yes	No	82	23	36.2	138	76	98	42	Female	Employed	TERTIARY	Alive	No	Others	NA	No	Ischemic stroke	No	Yes	No	Yes	No	No	15	No	12
331	196	9	10.26	6.2	No	Yes	No	No	No	Yes	No	Yes	No	95	25	36.8	127	80	100	44	Female	Employed	No Education	Death	No	Dagombas	NA	No	Ischemic stroke	No	Yes	No	No	No	No	8	No	7
332	318.1	13.4	9.41	11.2	No	No	No	Yes	No	No	No	No	No	56	25	36.7	224	121	96	52	Male	Employed	No Education	Death	Yes	Others	NA	No	Ischemic stroke	No	No	No	No	No	No	11	No	0
333	61	5.3	3.31	9.2	No	No	No	Yes	No	No	No	No	No	71	19	37.5	128	78	97	36	Male	Employed	Basic	Alive	Yes	Others	NA	Yes	Hemorrhagic Stroke	No	No	No	No	No	No	15	No	8
334	599.5	7	46.96	9.2	No	No	No	No	Yes	No	Yes	No	No	53	22	37	137	119	96	82	Female	Unemployed	No Education	Death	Yes	Others	NA	No	Ischemic stroke	No	Yes	No	No	No	No	5	No	31
335	112.15	6.06	7.74	14.2	No	No	No	No	No	Yes	No	Yes	NO	90	24	36.4	130	94	95	42	Male	Unemployed	No Education	Alive	No	Others	NA	No	Ischemic stroke	No	Yes	No	No	No	No	15	Yes	4
336	109.02	6.4	5.05	7.6	Yes	Yes	No	Yes	No	No	No	No	NO	88	23	37.3	225	153	94	43	Female	Employed	TERTIARY	Death	No	Others	NA	No	Ischemic stroke	No	Yes	No	No	No	No	15	No	0
337	216.3	8.4	6.54	9.5	No	Yes	No	Yes	Yes	No	Yes	No	No	121	22	37.6	140	90	98	69	Male	Employed	No Education	Death	No	Dagombas	NA	No	Hemorrhagic Stroke	No	Yes	No	No	No	No	6	No	0
338	71.6	12.5	17.4	8.9	No	No	No	No	No	No	No	No	No	82	20	36.4	187	115	89	72	Female	Unemployed	No Education	Death	Yes	Others	NA	No	Ischemic stroke	No	Yes	No	No	No	No	7	No	2
339	92.6	8.1	11.37	10.3	No	No	No	No	No	No	No	No	No	89	19	36.6	138	85	98	65	Female	Employed	No Education	Alive	Yes	Dagombas	NA	No	Ischemic stroke	No	No	No	No	No	No	3	No	9
340	77.8	7.3	7.08	6.3	No	No	No	Yes	No	No	No	No	No	87	19	36.9	143	84	95	60	Female	Employed	No Education	Alive	No	Gonjas	NA	No	Ischemic stroke	No	No	No	No	No	No	15	No	2
341	113.6	8.1	11.02	6.9	No	No	No	No	Yes	No	Yes	No	No	117	22	36.7	148	93	93	60	Female	Employed	TERTIARY	Death	No	Dagombas	NA	No	Hemorrhagic Stroke	No	Yes	No	Yes	No	No	8	No	5
342	64.5	6.6	5.93	11	No	No	No	No	No	No	No	No	No	86	23	37.5	155	133	100	77	Female	Unemployed	SHS	Alive	Yes	Dagombas	19.65	No	Ischemic stroke	No	No	No	No	No	No	9	No	4
343	115	5.7	7.33	10	No	No	No	No	No	No	No	No	No	102	24	36.2	187	131	82	53	Male	Unemployed	No Education	Death	No	Others	NA	No	Ischemic stroke	No	Yes	No	No	No	No	15	No	2
344	90.5	7	6.35	10	No	No	Yes	No	No	No	Yes	Yes	No	82	20	35.7	135	103	96	73	Male	Employed	No Education	Alive	Yes	Dagombas	NA	No	Ischemic stroke	No	Yes	No	No	No	No	6	No	6
345	1053	5.2	15.51	11.3	No	No	No	Yes	No	No	No	No	No	63	18	36.4	164	80	97	71	Female	Employed	No Education	Alive	Yes	Others	NA	No	Ischemic stroke	No	Yes	No	No	No	No	8	No	10
346	545.8	6.5	19.95	6.5	No	Yes	No	No	Yes	No	Yes	No	No	99	24	36.4	127	91	95	36	Female	Unemployed	No Education	Alive	Yes	Others	NA	No	Hemorrhagic Stroke	No	Yes	No	Yes	Yes	No	14	Yes	40
347	110.8	7.3	7.47	11.4	No	Yes	Yes	No	Yes	No	Yes	No	Yes	85	32	37.1	239	147	99	55	Female	Employed	No Education	Death	No	Dagombas	NA	No	Ischemic stroke	No	Yes	Yes	Yes	No	No	15	No	1
348	7.6	4.5	9	10.4	No	No	No	No	Yes	Yes	Yes	Yes	No	117	27	36.9	93	60	96	60	Male	Retired	TERTIARY	Death	Yes	Others	NA	No	Ischemic stroke	No	Yes	Yes	Yes	No	No	15	No	1
349	89.1	8.8	7.8	12.5	No	No	No	No	No	No	No	No	No	73	20	36.8	159	93	95	47	Male	Unemployed	No Education	Death	Yes	Others	NA	Yes	Ischemic stroke	No	Yes	Yes	No	No	No	15	Yes	3
350	90.9	4.1	3.6	14.3	No	No	No	No	No	No	No	No	No	69	19	36.9	120	74	98	78	Female	Employed	No Education	Alive	Yes	Dagombas	NA	No	Ischemic stroke	No	Yes	No	Yes	No	No	15	No	7
351	98.5	11.1	24.63	8.6	No	No	No	Yes	No	No	No	No	No	80	20	37.1	131	67	90	71	Male	Employed	TERTIARY	Alive	Yes	Others	NA	No	Ischemic stroke	No	Yes	Yes	No	No	No	15	No	8
352	71.2	6.6	5.44	14.2	Yes	No	No	No	No	No	No	No	No	59	21	36.8	175	104	99	55	Female	Employed	No Education	Alive	No	Others	NA	No	Ischemic stroke	No	Yes	No	No	No	No	8	No	2
353	37.9	11.2	2.32	9.4	No	No	No	No	No	No	No	No	No	91	21	36.2	102	75	98	43	Male	Employed	No Education	Alive	No	Others	NA	No	Ischemic stroke	No	Yes	Yes	No	No	No	7	No	16
354	179.7	7.2	18.17	13.4	No	No	Yes	No	No	Yes	No	Yes	No	91	28	37.2	111	72	100	82	Male	Retired	TERTIARY	Death	No	Others	NA	No	Ischemic stroke	No	Yes	No	Yes	No	No	7	No	3
355	445.9	9.5	21.48	9.2	No	No	No	Yes	Yes	No	Yes	No	No	90	19	36.5	213	122	95	61	Male	Unemployed	No Education	Death	Yes	Others	NA	No	Hemorrhagic Stroke	No	Yes	Yes	Yes	No	No	15	No	5
356	119.4	11.2	20.18	12	No	No	No	Yes	Yes	Yes	Yes	Yes	No	108	19	36.5	156	132	99	65	Male	Unemployed	SHS	Death	No	Dagombas	NA	No	Ischemic stroke	No	Yes	No	Yes	No	No	12	No	5
357	93.61	10.1	3.33	9.1	No	No	No	No	No	Yes	No	Yes	Yes	98	21	36.3	125	80	97	63	Male	Employed	No Education	Alive	Yes	Dagombas	NA	No	Ischemic stroke	No	No	No	No	No	No	13	No	7
358	97.2	5.2	3.56	8.6	No	No	No	No	No	No	Yes	Yes	No	79	20	36.3	98	76	94	61	Male	Unemployed	No Education	Alive	Yes	Others	NA	No	Ischemic stroke	No	Yes	No	Yes	No	No	15	No	8
359	64.2	5.53	3.1	12.1	No	No	No	No	Yes	No	Yes	No	No	110	25	37.3	122	55	96	70	Female	Employed	No Education	Alive	Yes	Others	NA	No	Ischemic stroke	No	Yes	No	No	No	No	15	No	5
360	64.5	4.67	3.12	8.7	Yes	No	No	No	No	Yes	Yes	Yes	No	68	23	37	132	69	100	86	Female	Employed	No Education	Death	Yes	Others	NA	No	Ischemic stroke	No	No	No	No	No	No	15	No	109
361	25.1	6.6	6.93	13.4	No	No	No	Yes	No	No	No	No	No	70	21	37.2	141	79	95	67	Male	Employed	No Education	Death	No	Dagombas	NA	No	Ischemic stroke	No	Yes	No	No	No	No	12	No	3
362	56.5	6.1	2.61	14.2	No	No	No	Yes	Yes	No	Yes	No	No	76	21	36.2	136	84	92	55	Female	Unemployed	No Education	Alive	Yes	Others	NA	No	Ischemic stroke	No	Yes	No	No	No	No	6	Yes	5
363	67	8.8	6.14	9.3	No	No	Yes	No	No	Yes	No	Yes	No	96	15	36	116	48	96	58	Female	Employed	TERTIARY	Alive	No	Others	NA	No	Ischemic stroke	Yes	Yes	No	No	No	No	3	No	4
364	92.9	8	17.81	11	No	No	No	Yes	No	Yes	No	Yes	Yes	182	28	37.8	134	90	83	66	Female	Unemployed	No Education	Death	Yes	Others	NA	No	Ischemic stroke	No	Yes	No	No	No	No	7	No	1
365	285	9	8.84	11.3	No	Yes	Yes	No	No	No	No	No	No	85	21	36.5	156	98	96	42	Female	Employed	Basic	Alive	No	Gonjas	NA	No	Ischemic stroke	No	Yes	No	Yes	No	No	15	No	19
366	300	9.7	1.97	11.8	No	No	No	No	Yes	No	Yes	No	No	88	20	36.4	155	110	96	37	Male	Unemployed	SHS	Alive	Yes	Others	NA	No	Hemorrhagic Stroke	No	Yes	No	No	No	No	15	No	15
367	311.9	10.4	13.34	10.7	No	No	No	No	No	Yes	No	Yes	Yes	79	19	37.1	130	67	99	71	Female	Employed	No Education	Alive	Yes	Dagombas	21.03	No	Ischemic stroke	No	Yes	Yes	Yes	Yes	No	15	No	15
368	22	3.7	11.1	7.7	No	No	No	Yes	Yes	No	Yes	No	No	139	25	36.3	156	98	95	47	Female	Employed	No Education	Death	No	Dagombas	NA	No	Ischemic stroke	No	No	No	No	No	No	15	No	2
369	77.1	11	3.51	9.2	No	No	No	No	No	No	No	No	No	117	18	36.3	129	87	98	53	Female	Employed	No Education	Death	No	Dagombas	NA	No	Ischemic stroke	No	Yes	No	Yes	No	No	15	No	13
370	79.9	12.3	9	8.6	No	No	No	No	Yes	No	Yes	No	No	85	21	36.2	122	69	98	45	Male	Employed	No Education	Alive	No	Dagombas	NA	No	Ischemic stroke	No	No	Yes	No	No	No	15	No	6
371	33.1	5.1	8.99	11.7	No	No	No	No	No	No	No	No	No	122	18	38.7	189	106	96	46	Male	Employed	TERTIARY	Death	Yes	Others	NA	No	Ischemic stroke	No	Yes	No	No	No	No	15	No	8
372	82.5	7.4	3.27	9.5	No	Yes	No	Yes	Yes	No	Yes	No	Yes	109	18	37.8	150	104	94	47	Female	Unemployed	No Education	Death	Yes	Others	NA	No	Ischemic stroke	No	Yes	No	No	No	No	15	No	2
373	130.7	13	7.15	13.1	No	No	No	Yes	Yes	No	Yes	No	No	93	21	36.5	147	91	98	61	Male	Employed	No Education	Alive	Yes	Others	NA	No	Ischemic stroke	No	Yes	No	No	No	No	8	No	6
374	65.6	6.9	3.92	12	No	No	No	No	No	No	No	No	No	74	20	36.1	122	67	93	75	Male	Employed	TERTIARY	Alive	Yes	Others	NA	No	Ischemic stroke	No	No	No	No	No	No	10	No	7
375	51	10	6.26	8.8	No	Yes	No	No	Yes	No	Yes	No	No	101	24	38	106	72	100	53	Female	Unemployed	No Education	Alive	Yes	Others	NA	No	Hemorrhagic Stroke	No	Yes	Yes	Yes	No	No	12	No	11
376	928.9	10.7	24.44	12.8	Yes	Yes	No	No	No	No	No	No	No	83	20	36.8	202	126	99	53	Male	Employed	SHS	Death	No	Dagombas	NA	No	Ischemic stroke	No	Yes	No	No	Yes	No	11	No	8
377	88.1	6.8	2.67	10.9	No	No	No	Yes	No	Yes	No	Yes	No	83	20	36.6	113	62	99	83	Female	Employed	No Education	Alive	Yes	Dagombas	NA	No	Ischemic stroke	No	Yes	No	No	No	No	15	No	2
378	83.9	5.6	5.14	6.5	No	No	No	Yes	Yes	No	Yes	No	No	86	21	36.5	108	70	94	41	Female	Employed	No Education	Alive	Yes	Dagombas	NA	No	Ischemic stroke	No	Yes	Yes	No	No	No	15	No	4
379	72.9	9.2	5.81	6.8	Yes	No	Yes	No	No	No	No	No	No	102	25	37.9	177	104	95	67	Female	Employed	No Education	Death	No	Others	NA	No	Ischemic stroke	No	Yes	Yes	Yes	No	No	3	No	10
380	63.1	7.5	9.17	11.7	No	No	Yes	No	Yes	No	No	No	Yes	110	28	39.9	148	80	97	87	Male	Retired	No Education	Death	Yes	Dagombas	NA	No	Ischemic stroke	No	No	No	Yes	No	No	15	No	3
381	494.97	6.5	49.24	9.1	No	No	No	No	No	No	Yes	Yes	No	101	24	36.5	141	81	99	83	Male	Retired	No Education	Alive	No	Others	NA	No	Ischemic stroke	No	Yes	No	Yes	No	No	12	No	9
382	77.1	5.67	8.1	13	No	No	No	No	No	No	No	No	No	93	20	36.7	145	102	98	32	Female	Employed	SHS	Alive	Yes	Dagombas	NA	No	Ischemic stroke	No	No	No	No	No	No	11	No	4
383	271.5	14.3	40.8	10.9	No	No	Yes	No	Yes	No	Yes	No	No	41	21	37.3	113	70	98	61	Female	Unemployed	No Education	Death	Yes	Others	NA	No	Ischemic stroke	No	Yes	Yes	No	No	No	15	No	1
384	60	16.5	16.14	11.7	No	No	No	Yes	Yes	No	Yes	No	No	109	23	36.7	153	96	99	74	Male	Retired	TERTIARY	Death	Yes	Others	NA	No	Ischemic stroke	No	Yes	Yes	No	No	No	15	No	11
385	376.5	10.2	43.12	13.1	No	No	Yes	No	Yes	No	Yes	No	NO	133	24	38.4	114	83	95	77	Female	Retired	No Education	Death	Yes	Dagombas	NA	No	Ischemic stroke	No	Yes	No	No	Yes	No	15	No	3
386	95.1	6.9	3.39	6.8	No	Yes	No	No	No	No	No	No	NO	102	27	36.7	131	80	97	54	Male	Employed	No Education	Alive	Yes	Others	NA	No	Ischemic stroke	No	Yes	Yes	Yes	No	No	15	No	23
387	116.4	11.8	7.07	7.5	No	No	No	No	No	No	No	No	No	79	19	36.6	105	72	99	72	Male	Employed	No Education	Alive	Yes	Dagombas	NA	No	Ischemic stroke	No	Yes	No	No	No	No	3	No	15
388	55	5.7	5.16	10.7	No	Yes	No	No	No	No	No	No	No	85	24	36.1	142	95	99	35	Male	Employed	No Education	Alive	No	Dagombas	NA	No	Ischemic stroke	No	Yes	No	No	No	No	15	No	7
389	129.9	11.8	15.04	10	No	No	No	Yes	Yes	No	Yes	No	No	94	27	37	134	75	90	63	Female	Employed	No Education	Death	Yes	Others	NA	No	Ischemic stroke	No	Yes	No	No	No	No	11	No	0
390	459.7	7.1	22.35	9.1	No	No	No	No	No	No	No	No	No	112	27	37.3	163	124	97	68	Female	Employed	No Education	Death	Yes	Dagombas	NA	No	Ischemic stroke	No	Yes	No	Yes	No	No	3	No	1
391	56.3	7.3	4.61	7.1	Yes	No	No	No	No	No	No	No	No	67	21	37.3	218	102	94	50	Male	Employed	No Education	Death	No	Dagombas	NA	No	Hemorrhagic Stroke	No	Yes	No	Yes	No	No	8	No	2
392	70.7	6.8	3.57	7.6	No	No	No	No	Yes	No	Yes	Yes	No	84	20	36	121	79	97	62	Male	Employed	TERTIARY	Alive	Yes	Dagombas	NA	No	Hemorrhagic Stroke	No	Yes	No	No	No	No	15	No	5
393	57.2	6.8	4.19	13.2	No	No	No	Yes	Yes	No	Yes	No	Yes	81	20	36.7	120	67	99	80	Male	Unemployed	No Education	Alive	Yes	Others	NA	No	Ischemic stroke	No	No	No	Yes	No	No	15	No	32
394	98.2	3.3	12.6	12	No	No	No	No	Yes	No	Yes	No	No	52	24	36.5	115	64	72	90	Female	Employed	No Education	Death	Yes	Dagombas	NA	No	Ischemic stroke	No	Yes	No	No	No	No	15	No	0
395	278.1	3.7	5.22	11.5	No	No	No	No	No	Yes	No	Yes	No	80	23	37	147	79	98	75	Female	Retired	TERTIARY	Alive	Yes	Others	NA	No	Ischemic stroke	Yes	Yes	No	No	No	No	15	No	12
396	83	6	4.26	11.9	No	No	No	No	Yes	No	Yes	No	No	94	19	36.2	111	91	97	40	Female	Employed	No Education	Alive	No	Dagombas	NA	No	Hemorrhagic Stroke	No	Yes	No	Yes	No	No	6	Yes	7
397	43.7	9.4	3.09	11.7	No	Yes	Yes	No	No	Yes	No	Yes	No	81	23	36.6	158	88	100	63	Male	Unemployed	Basic	Alive	Yes	Dagombas	NA	No	Ischemic stroke	No	Yes	Yes	No	No	No	15	No	7
398	58.9	5	4.72	11.7	No	No	No	Yes	No	Yes	No	Yes	No	85	22	37.2	120	72	99	75	Male	Retired	TERTIARY	Alive	Yes	Others	NA	No	Ischemic stroke	No	Yes	No	No	No	No	7	Yes	8
399	125.7	14	29.24	9.8	No	No	No	Yes	Yes	Yes	Yes	Yes	Yes	92	28	36.5	172	116	99	59	Female	Unemployed	No Education	Alive	Yes	Others	NA	No	Ischemic stroke	No	Yes	Yes	No	No	No	15	Yes	10
400	73.1	5.8	6.7	9.1	No	No	No	Yes	No	No	No	No	No	77	18	36.2	121	73	95	32	Male	Employed	No Education	Alive	Yes	Dagombas	NA	No	Ischemic stroke	No	No	No	No	No	No	10	No	10
401	23.1	19.3	4.5	12.1	No	No	No	Yes	No	No	No	No	No	114	28	35.9	119	87	100	57	Male	Employed	No Education	Death	No	Others	NA	Yes	Ischemic stroke	No	No	No	Yes	No	No	15	No	0
402	63.8	5.1	2.83	8.6	No	No	No	Yes	No	No	No	No	No	90	24	36.4	126	76	100	63	Female	Employed	No Education	Alive	Yes	Dagombas	NA	No	Ischemic stroke	No	No	No	Yes	No	No	15	No	16
403	85.8	11.4	9.31	11.5	No	Yes	No	Yes	No	Yes	No	Yes	No	107	23	36.5	128	90	97	56	Male	Retired	TERTIARY	Death	Yes	Dagombas	NA	No	Ischemic stroke	No	Yes	No	No	No	No	8	No	3
404	91.67	7	5.58	13	No	No	Yes	No	Yes	No	No	No	No	119	22	36.2	173	98	96	77	Male	Unemployed	No Education	Alive	Yes	Dagombas	21.79	No	Ischemic stroke	No	No	No	No	No	No	3	No	7
405	79.2	6.5	3.7	8.5	No	No	No	No	Yes	No	Yes	No	Yes	97	22	36.7	110	69	97	45	Female	Employed	No Education	Alive	No	Dagombas	NA	No	Ischemic stroke	No	No	No	No	No	No	6	No	10
406	89.2	8.1	2.55	8.6	No	Yes	No	Yes	Yes	No	Yes	No	Yes	81	20	36.6	143	94	98	38	Female	Employed	No Education	Alive	Yes	Dagombas	NA	No	Hemorrhagic Stroke	No	Yes	No	No	No	No	12	No	12
407	370.1	7.6	13.21	12.9	No	No	No	No	No	Yes	No	Yes	Yes	94	26	36.3	165	90	97	77	Female	Unemployed	SHS	Alive	Yes	Others	NA	No	Ischemic stroke	No	Yes	Yes	No	No	No	15	No	15
408	1845.9	9.8	43.63	11.8	No	Yes	No	No	No	No	No	No	No	76	19	36.7	191	105	100	82	Female	Employed	No Education	Death	Yes	Dagombas	NA	No	Ischemic stroke	No	Yes	No	Yes	No	No	15	No	4
409	45.6	5.5	4.05	6.4	No	Yes	No	Yes	No	No	No	No	No	53	20	36.3	134	89	99	88	Male	Employed	No Education	Alive	Yes	Dagombas	NA	No	Hemorrhagic Stroke	No	No	No	No	No	No	9	No	5
410	128.5	5.9	2.61	10.3	No	No	No	No	No	Yes	No	No	No	67	20	36.4	107	71	96	40	Male	Employed	SHS	Alive	Yes	Others	25.08	No	Ischemic stroke	No	No	No	No	No	No	15	Yes	5
411	95.1	2.7	4.7	9.5	No	No	No	No	No	No	No	No	No	70	20	35.7	149	95	100	56	Male	Employed	No Education	Death	No	Dagombas	NA	No	Ischemic stroke	No	Yes	No	Yes	No	No	15	Yes	9
412	76.3	7.2	3.34	11.4	No	No	No	No	No	Yes	No	Yes	Yes	107	20	36	132	89	95	49	Male	Employed	SHS	Alive	Yes	Others	34.53	No	Ischemic stroke	No	Yes	No	No	No	No	15	No	3
413	55	7	2.99	10.7	No	No	No	No	No	No	No	No	No	71	19	36.9	106	72	99	62	Male	Unemployed	No Education	Alive	Yes	Dagombas	NA	No	Ischemic stroke	No	Yes	No	No	No	No	15	No	4
414	86.6	5.5	7.1	9.7	No	No	No	No	No	No	No	No	No	87	22	36.9	174	94	100	55	Male	Employed	TERTIARY	Alive	No	Dagombas	NA	No	Ischemic stroke	No	Yes	No	No	No	Yes	15	No	9
415	77.7	13.1	3.38	10.7	No	No	No	No	No	No	No	No	No	78	19	36.4	112	73	90	60	Male	Unemployed	No Education	Alive	Yes	Others	27.76	No	Ischemic stroke	No	Yes	Yes	No	No	No	15	No	13
416	103.8	10.7	9.03	8.8	No	No	No	No	No	Yes	No	Yes	No	80	21	40.5	164	104	90	41	Female	Unemployed	No Education	Death	No	Dagombas	NA	No	Ischemic stroke	No	Yes	No	No	No	No	12	No	1
417	98.1	8.6	6.17	8.5	No	No	Yes	No	No	Yes	No	Yes	No	60	21	37.4	146	86	90	71	Male	Employed	No Education	Death	No	Others	NA	No	Ischemic stroke	No	No	No	No	No	No	3	No	2
418	51.96	9	2.09	10.5	No	No	No	No	No	No	No	No	No	137	32	39.1	94	56	99	50	Female	Employed	No Education	Death	Yes	Dagombas	NA	No	Ischemic stroke	No	Yes	No	Yes	No	No	8	No	8
419	67.7	6.5	4.49	12.9	Yes	No	No	Yes	No	No	No	No	Yes	76	20	36.5	131	84	97	60	Female	Unemployed	No Education	Death	No	Dagombas	NA	No	Ischemic stroke	No	Yes	No	Yes	No	No	8	No	8
420	66.5	6.4	8.1	13.8	No	No	No	No	Yes	No	Yes	Yes	No	118	40	36.2	217	166	98	50	Female	Employed	No Education	Death	No	Dagombas	NA	No	Ischemic stroke	No	Yes	No	No	No	No	15	No	1
421	78.1	2.6	3.99	11	No	No	No	Yes	Yes	No	Yes	No	No	125	20	36.8	127	86	94	58	Female	Employed	No Education	Death	Yes	Dagombas	NA	No	Ischemic stroke	No	No	No	No	No	No	9	No	1
422	84.4	5.2	9.94	11.2	No	No	No	No	No	No	No	No	No	65	18	35.8	114	68	96	61	Female	Employed	No Education	Alive	Yes	Gonjas	NA	No	Ischemic stroke	No	Yes	No	No	No	No	11	No	12
423	229.6	25	7.12	9	No	No	No	Yes	No	No	No	No	Yes	64	18	36.2	97	64	84	59	Male	Retired	SHS	Death	Yes	Others	NA	No	Ischemic stroke	No	Yes	Yes	Yes	No	No	15	No	12
424	82.8	6.1	5.77	9.8	No	No	Yes	No	No	Yes	No	Yes	Yes	57	26	35.7	124	78	96	47	Male	Unemployed	No Education	Alive	No	Others	NA	No	Ischemic stroke	No	Yes	No	No	No	No	15	No	9
425	113.1	8.8	15.99	10.1	No	No	No	Yes	Yes	No	Yes	No	No	131	38	37.3	177	102	96	89	Male	Unemployed	No Education	Death	Yes	Dagombas	NA	No	Ischemic stroke	No	Yes	No	Yes	No	No	15	No	0
426	84.9	5.9	2.1	9.4	No	No	No	Yes	Yes	No	Yes	No	No	121	19	36.2	150	86	98	67	Female	Unemployed	No Education	Alive	Yes	Others	NA	No	Ischemic stroke	No	Yes	No	No	No	No	13	No	4
427	69.5	6.7	3.77	18.9	No	Yes	No	No	Yes	No	Yes	No	No	85	21	36	104	69	100	43	Female	Unemployed	No Education	Alive	No	Dagombas	NA	No	Hemorrhagic Stroke	No	Yes	No	No	No	No	15	No	16
428	164.6	9	4.5	9	Yes	Yes	No	No	Yes	No	Yes	No	No	95	19	36.3	222	151	97	43	Male	Employed	TERTIARY	Alive	No	Dagombas	NA	No	Hemorrhagic Stroke	No	Yes	No	Yes	No	No	9	No	5
429	68.7	5.1	6.02	6.2	No	No	No	No	No	Yes	No	Yes	No	76	23	36.5	135	83	96	79	Female	Employed	No Education	Alive	Yes	Dagombas	NA	No	Ischemic stroke	No	Yes	No	No	No	No	15	No	5
430	51.3	5.3	3.3	11.2	Yes	Yes	No	No	No	No	No	No	No	72	18	36.6	106	68	98	59	Male	Employed	No Education	Alive	Yes	Dagombas	NA	No	Ischemic stroke	No	Yes	No	No	No	No	15	No	5
431	113	7.9	7	9.2	No	No	Yes	No	No	No	No	No	No	95	25	36.8	107	72	97	84	Male	Unemployed	No Education	Death	Yes	Dagombas	NA	Yes	Ischemic stroke	No	No	No	No	No	No	9	No	6
432	84.6	6.2	3.5	10	No	No	No	Yes	No	No	Yes	Yes	No	59	16	36.4	157	93	98	42	Female	Employed	SHS	Alive	Yes	Others	27.93	No	Ischemic stroke	No	Yes	No	Yes	No	No	7	No	9
433	60.12	11	5.89	7.6	Yes	No	No	Yes	Yes	No	Yes	No	No	147	20	36.2	137	118	85	56	Male	Employed	SHS	Death	No	Others	NA	No	Ischemic stroke	No	No	No	Yes	No	No	15	No	2
434	73.3	5.9	5.58	9.5	No	No	No	No	No	No	No	No	No	51	21	36.3	111	60	99	74	Male	Employed	Basic	Alive	Yes	Others	NA	No	Ischemic stroke	No	Yes	No	Yes	No	No	8	No	10
435	63	10	9.78	11.7	No	No	No	Yes	No	No	No	No	NO	90	19	36.4	137	67	95	70	Male	Retired	No Education	Alive	Yes	Dagombas	NA	Yes	Ischemic stroke	No	Yes	No	Yes	No	No	15	No	11
436	44.9	9	4.1	13.5	No	No	No	Yes	Yes	No	Yes	No	NO	72	20	36.6	220	122	97	62	Male	Employed	No Education	Alive	Yes	Dagombas	NA	No	Ischemic stroke	No	Yes	No	No	No	No	12	No	2
437	143.2	8.6	4.69	8.1	No	No	No	Yes	No	No	No	No	No	125	20	36.2	193	121	90	65	Male	Employed	TERTIARY	Death	No	Dagombas	NA	No	Ischemic stroke	No	Yes	No	No	No	No	13	Yes	1
438	113.9	9.1	4.16	10.8	No	No	No	No	Yes	No	Yes	No	No	86	21	37.6	186	92	95	83	Male	Retired	SHS	Death	No	Dagombas	NA	No	Hemorrhagic Stroke	Yes	No	No	Yes	No	No	8	Yes	7
439	44.6	9.5	5.18	6.5	No	No	No	No	No	Yes	No	Yes	No	113	18	36.4	148	106	97	39	Female	Employed	SHS	Alive	No	Dagombas	26	No	Ischemic stroke	No	Yes	Yes	Yes	No	No	8	No	8
440	54.8	6.5	4.08	11.2	No	No	No	Yes	No	Yes	No	Yes	No	78	24	37.1	115	78	75	82	Male	Retired	No Education	Death	Yes	Others	NA	No	Ischemic stroke	No	Yes	Yes	No	No	No	8	No	3
441	261.5	7	6.46	11.6	No	No	No	No	No	Yes	No	Yes	No	81	25	36.4	165	65	99	83	Male	Retired	TERTIARY	Death	Yes	Dagombas	NA	No	Ischemic stroke	No	Yes	No	No	No	No	15	Yes	5
442	105.5	6.2	6.71	11.8	No	No	No	Yes	Yes	Yes	Yes	Yes	Yes	77	20	36.6	105	82	100	40	Male	Unemployed	No Education	Alive	Yes	Others	28.63	No	Ischemic stroke	No	Yes	No	No	No	No	7	No	6
443	30.6	8	4.47	8.9	No	No	No	No	No	No	No	No	No	84	22	36.5	145	104	96	46	Female	Employed	No Education	Alive	No	Others	NA	No	Ischemic stroke	No	Yes	No	Yes	No	No	11	No	13
444	40.9	6.02	6.57	10.7	Yes	No	No	No	Yes	No	Yes	No	No	112	21	35.5	127	81	97	70	Male	Employed	No Education	Death	Yes	Others	NA	No	Hemorrhagic Stroke	No	Yes	Yes	Yes	No	No	12	No	27
445	111	11.2	7.14	11.7	No	Yes	No	Yes	Yes	No	Yes	No	No	89	18	37.7	124	89	98	61	Female	Employed	No Education	Death	Yes	Dagombas	NA	No	Ischemic stroke	No	Yes	No	Yes	No	No	13	Yes	5
446	350	8.5	13.11	13.1	No	No	No	No	No	No	No	No	No	89	28	36.2	211	125	93	71	Female	Employed	No Education	Death	Yes	Dagombas	NA	No	Ischemic stroke	No	Yes	No	Yes	No	No	15	No	1
447	144.6	7.5	9.92	8.1	No	No	No	No	Yes	Yes	Yes	Yes	No	108	23	37.9	90	64	95	90	Male	Employed	No Education	Alive	Yes	Dagombas	NA	No	Ischemic stroke	No	No	No	No	No	No	8	No	6
448	81.1	6.8	4.62	8.2	No	Yes	No	Yes	Yes	Yes	Yes	Yes	No	123	20	37	146	91	96	85	Female	Employed	No Education	Alive	No	Dagombas	NA	No	Ischemic stroke	No	Yes	No	No	No	No	4	No	15
449	51.5	5.9	16.28	8.1	No	No	Yes	No	No	No	No	No	No	107	27	37	133	89	98	47	Female	Employed	Basic	Alive	Yes	Dagombas	NA	No	Ischemic stroke	No	Yes	No	No	No	No	12	No	13
450	124.5	11.6	11.04	8	No	No	No	Yes	Yes	No	Yes	No	No	73	19	37	143	78	98	79	Female	Unemployed	No Education	Alive	Yes	Gonjas	NA	No	Ischemic stroke	No	Yes	Yes	No	No	No	11	Yes	6
451	151.79	10	8.6	6.04	No	Yes	No	No	No	No	No	No	No	96	22	36.2	189	134	100	43	Female	Employed	No Education	Alive	Yes	Dagombas	NA	No	Ischemic stroke	No	Yes	No	No	No	No	15	No	12
452	79.1	12.8	11.05	11.9	Yes	Yes	No	Yes	No	No	No	No	No	97	22	38.1	236	109	98	78	Female	Unemployed	No Education	Death	Yes	Others	NA	No	Ischemic stroke	No	Yes	No	No	No	No	15	No	0
453	75.1	8.4	8.09	6.2	Yes	Yes	Yes	No	No	Yes	No	Yes	Yes	86	21	36.4	156	84	93	72	Female	Employed	No Education	Alive	Yes	Dagombas	NA	No	Ischemic stroke	No	Yes	No	No	No	No	5	Yes	28
454	76.6	9.7	3.75	10.9	No	No	Yes	No	Yes	Yes	Yes	Yes	Yes	84	24	36.4	149	81	36.5	80	Male	Retired	No Education	Alive	Yes	Dagombas	NA	No	Ischemic stroke	No	Yes	Yes	Yes	No	No	15	No	6
455	96.6	7	7.07	8.1	Yes	No	No	No	Yes	Yes	Yes	Yes	No	72	16	37.5	133	59	95	67	Male	Retired	TERTIARY	Alive	Yes	Others	NA	No	Ischemic stroke	No	Yes	No	No	No	No	15	No	8
456	56.8	6.6	4.09	11.7	No	No	Yes	No	No	No	No	No	No	147	18	36.6	171	152	95	72	Female	Unemployed	No Education	Alive	Yes	Dagombas	NA	No	Ischemic stroke	No	Yes	No	No	No	No	13	No	1
457	38.3	6	3.24	7.1	No	No	No	No	No	No	No	No	No	93	18	36.2	125	80	96	60	Female	Employed	No Education	Death	No	Dagombas	NA	No	Hemorrhagic Stroke	No	Yes	No	No	No	No	11	No	6
458	55.2	8.1	2.17	10.6	Yes	No	Yes	No	No	No	No	No	No	84	18	36.3	122	89	99	42	Female	Employed	No Education	Alive	Yes	Dagombas	29.03	No	Ischemic stroke	No	Yes	Yes	No	No	No	8	No	1
459	84.6	7.4	5.58	10.8	No	No	No	No	No	No	Yes	Yes	No	65	18	36.1	127	68	99	57	Female	Unemployed	No Education	Alive	Yes	Others	27.24	No	Ischemic stroke	No	Yes	No	No	No	No	15	No	3
460	98.1	8	5.57	13.8	No	No	No	No	No	No	No	No	No	82	20	36.6	135	65	100	73	Male	Employed	No Education	Alive	No	Dagombas	NA	No	Ischemic stroke	No	No	No	No	No	No	15	No	4
461	61.1	7	4.9	12.8	No	Yes	Yes	Yes	Yes	Yes	Yes	Yes	No	91	22	36.3	140	93	99	76	Male	Unemployed	SHS	Alive	Yes	Dagombas	NA	No	Ischemic stroke	No	Yes	Yes	Yes	No	No	15	No	7
462	100.4	7.6	4.85	11.2	No	Yes	No	No	No	Yes	No	Yes	No	105	26	36	167	104	96	72	Male	Employed	No Education	Death	Yes	Dagombas	NA	No	Ischemic stroke	No	Yes	No	No	No	No	15	No	4
463	77.8	13.7	5.86	9.2	Yes	No	No	No	No	No	No	No	No	106	20	36.5	158	110	98	39	Male	Employed	No Education	Death	No	Others	NA	No	Ischemic stroke	No	Yes	No	Yes	No	No	15	No	6
464	49.8	7	2.79	12.5	No	No	Yes	No	No	No	No	No	No	116	20	37.1	138	65	96	74	Male	Retired	No Education	Death	Yes	Dagombas	NA	No	Ischemic stroke	No	Yes	No	Yes	No	No	15	No	10
465	39.9	7.7	7.73	10.1	Yes	Yes	Yes	No	Yes	No	Yes	Yes	No	110	18	36.4	175	101	99	60	Male	Unemployed	SHS	Alive	Yes	Others	NA	No	Ischemic stroke	No	No	No	No	No	No	15	No	6
466	233	4.5	21.11	6.9	No	No	No	No	No	No	No	No	No	80	20	36.7	116	80	99	78	Male	Employed	No Education	Alive	Yes	Dagombas	NA	No	Hemorrhagic Stroke	No	Yes	No	Yes	No	No	15	No	9
467	108.6	8	7.84	9.3	No	No	Yes	No	No	Yes	No	Yes	No	105	22	36.6	108	62	97	57	Male	Employed	TERTIARY	Alive	Yes	Others	NA	No	Ischemic stroke	No	Yes	No	No	No	No	8	No	12
468	242	13.4	12.91	10.9	No	Yes	No	No	No	Yes	No	Yes	Yes	116	21	37.1	97	79	97	51	Male	Employed	SHS	Death	Yes	Dagombas	NA	No	Ischemic stroke	No	Yes	No	No	No	No	4	No	1
469	103.4	7.1	3.18	10.4	No	No	No	No	No	Yes	No	Yes	Yes	90	22	36.1	139	90	94	29	Male	Employed	No Education	Death	No	Dagombas	NA	No	Ischemic stroke	No	No	No	Yes	No	No	8	No	4
470	66.4	10.7	2.88	8.2	Yes	No	Yes	Yes	No	No	No	No	No	99	23	36.4	141	84	90	86	Female	Employed	No Education	Alive	Yes	Dagombas	NA	No	Ischemic stroke	No	Yes	Yes	Yes	No	No	15	No	8
471	102.4	4.3	5.26	8.3	Yes	No	No	No	No	No	No	No	No	53	16	36.3	152	98	98	66	Male	Retired	TERTIARY	Alive	Yes	Others	26.6	No	Ischemic stroke	Yes	Yes	No	No	No	No	10	No	1
472	357.3	13.1	11.71	15	Yes	Yes	Yes	No	Yes	Yes	Yes	Yes	No	94	22	36.2	168	117	97	69	Male	Unemployed	No Education	Alive	Yes	Dagombas	NA	No	Ischemic stroke	No	Yes	No	Yes	No	No	15	No	5
473	88.9	10.5	1.34	7.9	No	No	No	No	No	Yes	No	Yes	No	81	20	36.2	191	121	100	60	Female	Employed	No Education	Alive	Yes	Others	NA	No	Ischemic stroke	No	Yes	No	No	No	No	11	No	1
474	109.9	6.3	3.65	8.5	No	No	No	No	No	No	No	No	No	78	20	36.1	199	96	96	53	Male	Employed	No Education	Death	No	Dagombas	NA	No	Ischemic stroke	No	Yes	No	Yes	No	No	11	No	2
475	110.9	6	4.36	9	No	No	No	Yes	Yes	No	Yes	No	No	97	18	36.6	129	76	98	54	Female	Unemployed	No Education	Alive	Yes	Dagombas	NA	No	Ischemic stroke	No	No	No	No	No	No	15	No	3
476	97.9	6.1	8.16	11.6	No	Yes	Yes	No	Yes	Yes	Yes	Yes	No	83	20	36.4	134	64	98	73	Female	Unemployed	No Education	Alive	No	Dagombas	NA	No	Ischemic stroke	No	Yes	No	Yes	No	No	15	No	8
477	100.1	23.3	7.78	9.8	No	No	No	No	No	No	No	No	No	75	17	36.7	152	82	98	74	Female	Employed	No Education	Alive	Yes	Gonjas	33.33	No	Ischemic stroke	No	Yes	Yes	No	No	No	10	No	2
478	168.9	14.5	11.29	6.6	No	No	Yes	Yes	Yes	No	Yes	No	Yes	133	21	39.1	182	126	95	37	Female	Employed	TERTIARY	Death	Yes	Others	NA	No	Ischemic stroke	No	Yes	No	Yes	No	No	9	No	2
479	69.1	8.6	7.88	12.7	Yes	No	No	No	No	No	No	No	No	138	23	39.2	182	127	98	58	Female	Employed	No Education	Death	Yes	Dagombas	NA	No	Ischemic stroke	No	Yes	No	No	No	No	13	No	3
480	39.6	4.3	1.67	10.7	No	No	Yes	Yes	Yes	Yes	Yes	Yes	No	70	18	36.2	150	84	96	84	Male	Unemployed	No Education	Alive	Yes	Others	NA	No	Ischemic stroke	No	Yes	No	Yes	No	No	8	No	4
481	78.4	7.3	6.98	9	No	No	Yes	Yes	Yes	No	Yes	No	No	88	19	36.1	120	80	99	77	Female	Employed	No Education	Death	Yes	Dagombas	NA	No	Ischemic stroke	No	Yes	No	Yes	No	No	15	No	4
482	195.3	8.5	7.84	9	No	No	Yes	Yes	Yes	No	Yes	No	No	77	22	36.3	104	53	99	49	Female	Unemployed	No Education	Alive	Yes	Others	NA	No	Ischemic stroke	No	Yes	Yes	No	Yes	No	6	No	15
483	48	9.6	5.72	7.6	No	No	No	Yes	No	No	No	No	No	124	28	36.9	124	74	99	54	Female	Employed	SHS	Alive	Yes	Others	NA	No	Ischemic stroke	No	Yes	Yes	Yes	No	No	11	No	17
484	138.3	7.1	15.4	7.5	No	No	No	No	No	No	No	No	No	118	19	39.5	138	76	100	54	Female	Employed	No Education	Death	Yes	Others	NA	No	Ischemic stroke	No	Yes	Yes	Yes	No	No	4	No	10
485	251.1	8.1	15.23	9	No	No	No	No	No	No	No	No	No	94	23	37.4	136	63	97	56	Female	Unemployed	No Education	Alive	Yes	Others	NA	No	Ischemic stroke	No	Yes	No	Yes	No	No	11	No	7
486	60.6	8.6	3.63	4.77	No	No	Yes	No	Yes	No	Yes	No	No	72	20	36.1	136	81	98	60	Female	Employed	SHS	Alive	Yes	Others	NA	No	Ischemic stroke	No	Yes	Yes	No	No	No	15	No	5
487	50.8	9.5	3.18	36.2	No	No	No	No	No	Yes	No	Yes	No	68	19	36.6	134	80	98	77	Female	Unemployed	No Education	Death	Yes	Dagombas	NA	No	Ischemic stroke	No	Yes	No	Yes	No	No	9	No	7
488	56.6	5.1	3.01	24.8	No	No	Yes	No	Yes	No	Yes	No	No	83	18	36.7	172	91	95	71	Female	Employed	No Education	Alive	Yes	Dagombas	NA	No	Ischemic stroke	No	Yes	Yes	No	No	No	15	No	10
489	76	5.5	1.99	34	No	No	No	Yes	Yes	No	Yes	No	Yes	78	19	36.2	117	81	100	56	Female	Employed	TERTIARY	Alive	Yes	Others	30.92	No	Hemorrhagic Stroke	No	No	Yes	Yes	No	No	15	No	7
490	95.3	7	8.18	30.4	No	No	Yes	No	No	No	No	No	Yes	99	16	37	112	86	99	33	Female	Employed	No Education	Alive	No	Dagombas	NA	No	Ischemic stroke	No	Yes	No	No	No	No	11	No	9
491	67.9	5.7	1.34	20	No	No	No	Yes	No	No	Yes	Yes	Yes	60	24	35.8	87	52	70	96	Female	Employed	No Education	Death	No	Dagombas	NA	No	Ischemic stroke	No	No	No	No	No	No	3	No	0
492	20.5	6.2	1	25.3	No	No	No	Yes	Yes	No	Yes	No	No	82	20	37.1	173	118	96	81	Female	Employed	No Education	Alive	Yes	Gonjas	NA	No	Ischemic stroke	Yes	Yes	No	Yes	No	No	15	No	6
493	79.7	8	3.94	26.1	Yes	Yes	No	No	No	Yes	No	Yes	No	109	19	37.2	105	99	96	55	Male	Employed	No Education	Alive	No	Dagombas	NA	No	Ischemic stroke	No	No	No	Yes	No	No	15	Yes	12
494	70.7	8.4	21.45	27.3	No	No	No	Yes	Yes	Yes	Yes	Yes	No	110	22	37	77	42	96	60	Female	Unemployed	No Education	Death	No	Dagombas	NA	No	Hemorrhagic Stroke	No	Yes	No	No	Yes	No	8	No	3
495	70.6	9.2	5.3	37.2	No	No	No	No	No	Yes	No	Yes	No	92	22	36	151	83	94	74	Male	Employed	TERTIARY	Alive	Yes	Dagombas	NA	No	Ischemic stroke	No	Yes	Yes	Yes	No	No	8	Yes	21
496	23.4	15.3	6.6	32.8	No	No	Yes	No	No	No	No	No	No	70	20	36.5	168	100	97	52	Male	Employed	TERTIARY	Alive	Yes	Others	NA	No	Ischemic stroke	No	Yes	Yes	No	No	No	15	No	8
497	266.1	9.5	30.81	31.3	No	No	No	Yes	Yes	No	Yes	No	Yes	128	29	36.9	160	135	99	72	Female	Unemployed	No Education	Death	Yes	Others	NA	No	Ischemic stroke	No	Yes	No	No	No	No	10	No	0
498	76.7	22	1.44	30.6	No	No	No	No	Yes	Yes	Yes	Yes	No	96	22	36.6	121	67	95	60	Male	Employed	TERTIARY	Alive	Yes	Others	NA	No	Ischemic stroke	No	Yes	Yes	No	No	No	15	No	8
499	222.3	6.6	12.09	32	Yes	No	No	No	No	No	No	No	No	82	19	37	138	88	97	52	Male	Unemployed	No Education	Alive	No	Others	NA	Yes	Ischemic stroke	No	Yes	No	Yes	No	No	15	No	13
500	123	29	6.7	31.9	No	Yes	No	Yes	No	Yes	No	Yes	No	129	24	36.9	105	72	97	65	Female	Retired	No Education	Death	No	Dagombas	NA	No	Ischemic stroke	No	No	No	No	No	No	15	No	0
501	72.8	5	8.82	26.1	No	No	No	Yes	Yes	No	Yes	No	No	87	18	37	159	95	94	54	Male	Employed	No Education	Alive	Yes	Others	24.92	No	Hemorrhagic Stroke	No	Yes	No	No	No	No	15	Yes	3
502	226.5	6.4	7.27	25.8	No	No	No	No	Yes	No	Yes	No	No	112	25	37.5	153	37	90	88	Male	Unemployed	No Education	Death	Yes	Dagombas	NA	No	Ischemic stroke	No	Yes	No	No	No	No	15	No	9
503	67.2	9.7	8.8	26.1	No	No	Yes	No	Yes	No	Yes	No	No	80	22	36.8	178	103	97	40	Female	Employed	No Education	Alive	No	Dagombas	NA	No	Ischemic stroke	No	Yes	No	No	No	No	15	No	0
504	83.7	6.7	4.73	32.8	No	No	No	No	Yes	No	No	No	No	99	20	37.7	188	124	97	49	Male	Employed	TERTIARY	Alive	No	Dagombas	23.60	No	Hemorrhagic Stroke	No	Yes	No	No	No	No	15	No	8
505	332.2	9.3	14.47	27.5	No	No	No	Yes	Yes	No	Yes	No	No	127	18	37.4	148	111	93	49	Male	Unemployed	No Education	Death	Yes	Others	NA	No	Ischemic stroke	No	Yes	No	No	No	No	15	No	1
506	113.5	8.3	19.2	28.4	No	No	No	Yes	No	Yes	No	Yes	No	114	30	36.6	139	94	95	72	Male	Retired	No Education	Death	Yes	Dagombas	NA	No	Ischemic stroke	No	Yes	No	Yes	No	No	15	No	3
507	129.6	6.6	5.91	30.6	Yes	No	No	Yes	No	No	No	No	No	95	20	36.2	124	78	100	56	Male	Unemployed	No Education	Death	No	Others	NA	No	Ischemic stroke	No	No	No	Yes	No	No	9	No	5
508	112.2	16.1	8.45	37.2	Yes	Yes	No	No	No	Yes	No	Yes	No	93	20	36.7	115	62	96	69	Male	Unemployed	No Education	Alive	Yes	Others	NA	No	Ischemic stroke	No	Yes	No	Yes	No	No	15	No	6
509	329	9.2	9.03	32.8	No	No	No	Yes	No	No	No	No	No	98	36	37.1	76	49	85	58	Male	Employed	SHS	Death	Yes	Dagombas	NA	No	Ischemic stroke	No	Yes	Yes	No	No	No	15	No	1
510	111.1	5.8	15.34	22.1	No	No	No	No	No	Yes	No	Yes	No	48	18	36	155	60	99	49	Male	Employed	Basic	Alive	No	Others	NA	No	Ischemic stroke	No	Yes	No	Yes	No	No	8	No	10
511	110	12	4.59	27.2	No	No	No	No	No	No	No	No	No	83	18	36.8	239	119	96	55	Female	Employed	No Education	Alive	No	Others	NA	No	Ischemic stroke	No	Yes	No	No	No	No	15	No	2
512	109.51	5.48	4.12	27.6	No	No	No	No	No	Yes	No	Yes	No	64	19	36.4	120	84	99	51	Female	Unemployed	No Education	Alive	Yes	Dagombas	NA	No	Ischemic stroke	No	Yes	No	No	No	No	15	No	11
513	78	21.7	8.5	3.4	Yes	No	No	Yes	Yes	No	Yes	No	No	86	32	37.8	143	82	63	75	Female	Employed	No Education	Death	No	Others	NA	No	Ischemic stroke	No	Yes	Yes	No	No	No	15	No	0
514	91	7.4	8.9	7.8	No	No	No	No	No	No	No	No	No	150	29	38.6	123	67	69	61	Female	Employed	No Education	Death	Yes	Dagombas	NA	No	Ischemic stroke	No	No	No	Yes	No	No	8	No	1

## Sheet: Sheet2
Age
51	Year(s)
50	Year(s)
76	Year(s)
25	Year(s)
57	Year(s)
57	Year(s)
45	Year(s)
76	Year(s)
70	Year(s)
44	Year(s)
79	Year(s)
72	Year(s)
82	Year(s)
52	Year(s)
83	Year(s)
38	Year(s)
47	Year(s)
75	Year(s)
72	Year(s)
50	Year(s)
69	Year(s)
63	Year(s)
61	Year(s)
60	Year(s)
62	Year(s)
83	Year(s)
65	Year(s)
54	Year(s)
50	Year(s)
77	Year(s)
55	Year(s)
77	Year(s)
73	Year(s)
51	Year(s)
69	Year(s)
81	Year(s)
43	Year(s)
49	Year(s)
83	Year(s)
67	Year(s)
78	Year(s)
63	Year(s)
51	Year(s)
48	Year(s)
71	Year(s)
52	Year(s)
34	Year(s)
55	Year(s)
58	Year(s)
81	Year(s)
72	Year(s)
64	Year(s)
66	Year(s)
44	Year(s)
93	Year(s)
50	Year(s)
85	Year(s)
65	Year(s)
60	Year(s)
61	Year(s)
49	Year(s)
37	Year(s)
42	Year(s)
52	Year(s)
55	Year(s)
76	Year(s)
63	Year(s)
69	Year(s)
79	Year(s)
55	Year(s)
54	Year(s)
32	Year(s)
43	Year(s)
77	Year(s)
50	Year(s)
58	Year(s)
47	Year(s)
58	Year(s)
35	Year(s)
61	Year(s)
43	Year(s)
64	Year(s)
65	Year(s)
48	Year(s)
41	Year(s)
27	Year(s)
77	Year(s)
31	Year(s)
61	Year(s)
41	Year(s)
40	Year(s)
67	Year(s)
68	Year(s)
47	Year(s)
71	Year(s)
75	Year(s)
41	Year(s)
55	Year(s)
83	Year(s)
44	Year(s)
45	Year(s)
82	Year(s)
42	Year(s)
58	Year(s)
87	Year(s)
75	Year(s)
77	Year(s)
40	Year(s)
40	Year(s)
54	Year(s)
84	Year(s)
41	Year(s)
87	Year(s)
59	Year(s)
71	Year(s)
78	Year(s)
40	Year(s)
50	Year(s)
36	Year(s)
73	Year(s)
78	Year(s)
76	Year(s)
56	Year(s)
39	Year(s)
43	Year(s)
43	Year(s)
50	Year(s)
76	Year(s)
78	Year(s)
45	Year(s)
55	Year(s)
78	Year(s)
51	Year(s)
46	Year(s)
78	Year(s)
58	Year(s)
77	Year(s)
54	Year(s)
39	Year(s)
56	Year(s)
42	Year(s)
33	Year(s)
74	Year(s)
44	Year(s)
69	Year(s)
63	Year(s)
46	Year(s)
56	Year(s)
47	Year(s)
48	Year(s)
51	Year(s)
51	Year(s)
70	Year(s)
74	Year(s)
74	Year(s)
74	Year(s)
64	Year(s)
89	Year(s)
74	Year(s)
76	Year(s)
42	Year(s)
62	Year(s)
56	Year(s)
48	Year(s)
70	Year(s)
86	Year(s)
74	Year(s)
57	Year(s)
60	Year(s)
51	Year(s)
89	Year(s)
60	Year(s)
67	Year(s)
45	Year(s)
65	Year(s)
74	Year(s)
51	Year(s)
66	Year(s)
55	Year(s)
57	Year(s)
74	Year(s)
80	Year(s)
83	Year(s)
83	Year(s)
75	Year(s)
83	Year(s)
83	Year(s)
77	Year(s)
90	Year(s)
55	Year(s)
71	Year(s)
49	Year(s)
86	Year(s)
32	Year(s)
82	Year(s)
76	Year(s)
45	Year(s)
65	Year(s)
52	Year(s)
59	Year(s)
73	Year(s)
87	Year(s)
54	Year(s)
80	Year(s)
82	Year(s)
41	Year(s)
71	Year(s)
65	Year(s)
61	Year(s)
28	Year(s)
81	Year(s)
42	Year(s)
84	Year(s)
50	Year(s)
62	Year(s)
40	Year(s)
83	Year(s)
67	Year(s)
77	Year(s)
37	Year(s)
55	Year(s)
31	Year(s)
39	Year(s)
75	Year(s)
60	Year(s)
71	Year(s)
67	Year(s)
26	Year(s)
41	Year(s)
51	Year(s)
53	Year(s)
61	Year(s)
60	Year(s)
32	Year(s)
47	Year(s)
72	Year(s)
52	Year(s)
71	Year(s)
81	Year(s)
78	Year(s)
61	Year(s)
32	Year(s)
40	Year(s)
45	Year(s)
71	Year(s)
70	Year(s)
72	Year(s)
68	Year(s)
47	Year(s)
60	Year(s)
24	Year(s)
52	Year(s)
83	Year(s)
63	Year(s)
39	Year(s)
57	Year(s)
50	Year(s)
91	Year(s)
40	Year(s)
37	Year(s)
31	Year(s)
31	Year(s)
61	Year(s)
80	Year(s)
54	Year(s)
61	Year(s)
61	Year(s)
63	Year(s)
70	Year(s)
78	Year(s)
62	Year(s)
42	Year(s)
83	Year(s)
40	Year(s)
84	Year(s)
39	Year(s)
60	Year(s)
52	Year(s)
80	Year(s)
44	Year(s)
49	Year(s)
38	Year(s)
54	Year(s)
41	Year(s)
54	Year(s)
76	Year(s)
49	Year(s)
77	Year(s)
62	Year(s)
84	Year(s)
81	Year(s)
73	Year(s)
60	Year(s)
46	Year(s)
42	Year(s)
84	Year(s)
52	Year(s)
88	Year(s)
47	Year(s)
46	Year(s)
78	Year(s)
72	Year(s)
86	Year(s)
56	Year(s)
51	Year(s)
82	Year(s)
39	Year(s)
74	Year(s)
56	Year(s)
71	Year(s)
69	Year(s)
57	Year(s)
58	Year(s)
67	Year(s)
70	Year(s)
73	Year(s)
55	Year(s)
79	Year(s)
59	Year(s)
84	Year(s)
72	Year(s)
57	Year(s)
84	Year(s)
61	Year(s)
58	Year(s)
54	Year(s)
73	Year(s)
57	Year(s)
68	Year(s)
54	Year(s)
65	Year(s)
31	Year(s)
38	Year(s)
38	Year(s)
72	Year(s)
45	Year(s)
82	Year(s)
73	Year(s)
45	Year(s)
77	Year(s)
45	Year(s)
51	Year(s)
42	Year(s)
41	Year(s)
72	Year(s)
56	Year(s)
55	Year(s)
77	Year(s)
39	Year(s)
53	Year(s)
86	Year(s)
78	Year(s)
60	Year(s)
57	Year(s)
70	Year(s)
47	Year(s)
37	Year(s)
24	Year(s)
55	Year(s)
81	Year(s)
61	Year(s)
72	Year(s)
48	Year(s)
69	Year(s)
68	Year(s)
60	Year(s)
66	Year(s)
88	Year(s)
76	Year(s)
69	Year(s)
52	Year(s)
70	Year(s)
57	Year(s)
50	Year(s)
50	Year(s)
56	Year(s)
81	Year(s)
72	Year(s)
64	Year(s)
85	Year(s)
48	Year(s)
47	Year(s)
73	Year(s)
84	Year(s)
30	Year(s)
49	Year(s)
46	Year(s)
43	Year(s)
25	Year(s)
51	Year(s)
46	Year(s)
95	Year(s)
62	Year(s)
52	Year(s)
73	Year(s)
63	Year(s)
61	Year(s)
52	Year(s)
77	Year(s)
65	Year(s)
61	Year(s)
49	Year(s)
37	Year(s)
82	Year(s)
59	Year(s)
34	Year(s)
59	Year(s)
59	Year(s)
48	Year(s)
56	Year(s)
35	Year(s)
29	Year(s)
59	Year(s)
38	Year(s)
52	Year(s)
73	Year(s)
38	Year(s)
42	Year(s)
62	Year(s)
67	Year(s)
72	Year(s)
35	Year(s)
49	Year(s)
40	Year(s)
77	Year(s)
56	Year(s)
43	Year(s)
66	Year(s)
38	Year(s)
54	Year(s)
57	Year(s)
74	Year(s)
70	Year(s)
43	Year(s)
69	Year(s)
57	Year(s)
34	Year(s)
49	Year(s)
38	Year(s)
44	Year(s)
50	Year(s)
45	Year(s)
46	Year(s)
45	Year(s)
64	Year(s)
42	Year(s)
39	Year(s)
26	Year(s)
80	Year(s)
51	Year(s)
59	Year(s)
40	Year(s)
63	Year(s)
62	Year(s)
42	Year(s)
60	Year(s)
57	Year(s)
45	Year(s)
73	Year(s)
60	Year(s)
79	Year(s)
67	Year(s)
60	Year(s)
83	Year(s)
66	Year(s)
79	Year(s)
52	Year(s)
52	Year(s)
34	Year(s)
65	Year(s)
72	Year(s)
59	Year(s)
73	Year(s)
32	Year(s)
49	Year(s)
77	Year(s)
64	Year(s)
68	Year(s)
76	Year(s)
67	Year(s)
66	Year(s)
64	Year(s)
48	Year(s)
60	Year(s)
24	Year(s)
64	Year(s)
59	Year(s)
70	Year(s)
58	Year(s)
83	Year(s)
50	Year(s)
58	Year(s)
42	Year(s)
53	Year(s)
84	Year(s)
47	Year(s)
49	Year(s)
75	Year(s)
60	Year(s)
45	Year(s)
69	Year(s)
42	Year(s)
83	Year(s)
61	Year(s)
36	Year(s)
69	Year(s)
62	Year(s)
60	Year(s)
54	Year(s)
40	Year(s)
45	Year(s)
81	Year(s)
42	Year(s)
79	Year(s)
58	Year(s)
40	Year(s)
49	Year(s)
70	Year(s)
22	Year(s)
77	Year(s)
39	Year(s)
64	Year(s)
18	Year(s)
52	Year(s)
55	Year(s)
51	Year(s)
72	Year(s)
80	Year(s)
49	Year(s)
61	Year(s)
60	Year(s)
39	Year(s)
56	Year(s)
57	Year(s)
52	Year(s)
40	Year(s)
88	Year(s)
71	Year(s)
55	Year(s)
88	Year(s)
72	Year(s)
43	Year(s)
85	Year(s)
90	Year(s)
47	Year(s)
45	Year(s)
58	Year(s)
43	Year(s)
61	Year(s)
77	Year(s)
48	Year(s)
50	Year(s)
47	Year(s)
53	Year(s)
82	Year(s)
55	Year(s)
59	Year(s)
67	Year(s)
87	Year(s)
49	Year(s)
39	Year(s)
39	Year(s)
39	Year(s)
72	Year(s)
72	Year(s)
77	Year(s)
79	Year(s)
56	Year(s)
69	Year(s)
82	Year(s)
58	Year(s)
41	Year(s)
64	Year(s)
43	Year(s)
91	Year(s)
64	Year(s)
81	Year(s)
52	Year(s)
60	Year(s)
52	Year(s)
53	Year(s)
58	Year(s)
71	Year(s)
79	Year(s)
61	Year(s)
79	Year(s)
38	Year(s)
39	Year(s)
71	Year(s)
51	Year(s)
49	Year(s)
84	Year(s)
58	Year(s)
92	Year(s)
36	Year(s)
36	Year(s)
74	Year(s)
53	Year(s)
45	Year(s)
49	Year(s)
47	Year(s)
45	Year(s)
54	Year(s)
78	Year(s)
57	Year(s)
71	Year(s)
84	Year(s)
94	Year(s)
83	Year(s)
88	Year(s)
74	Year(s)
65	Year(s)
35	Year(s)
34	Year(s)
80	Year(s)
37	Year(s)
48	Year(s)
34	Year(s)
82	Year(s)
59	Year(s)
47	Year(s)
57	Year(s)
65	Year(s)
82	Year(s)
46	Year(s)
78	Year(s)
53	Year(s)
48	Year(s)
60	Year(s)
77	Year(s)
51	Year(s)
90	Year(s)
42	Year(s)
85	Year(s)
73	Year(s)
82	Year(s)
37	Year(s)
86	Year(s)
52	Year(s)
48	Year(s)
65	Year(s)
39	Year(s)
56	Year(s)
48	Year(s)
38	Year(s)
51	Year(s)
87	Year(s)
79	Year(s)
45	Year(s)
50	Year(s)
79	Year(s)
49	Year(s)
85	Year(s)
53	Year(s)
55	Year(s)
81	Year(s)
73	Year(s)
87	Year(s)
62	Year(s)
67	Year(s)
52	Year(s)
52	Year(s)
68	Year(s)
65	Year(s)
77	Year(s)
60	Year(s)
72	Year(s)
78	Year(s)
64	Year(s)
72	Year(s)
46	Year(s)
72	Year(s)
50	Year(s)
109	Year(s)
80	Year(s)
66	Year(s)
59	Year(s)
64	Year(s)
60	Year(s)
42	Year(s)
44	Year(s)
80	Year(s)
30	Year(s)
74	Year(s)
42	Year(s)
45	Year(s)
77	Year(s)
80	Year(s)
38	Year(s)
77	Year(s)
73	Year(s)
60	Year(s)
39	Year(s)
62	Year(s)
60	Year(s)
47	Year(s)
76	Year(s)
53	Year(s)
54	Year(s)
61	Year(s)
53	Year(s)
78	Year(s)
75	Year(s)
36	Year(s)
55	Year(s)
53	Year(s)
51	Year(s)
75	Year(s)
24	Year(s)
67	Year(s)
86	Year(s)
52	Year(s)
70	Year(s)
76	Year(s)
59	Year(s)
67	Year(s)
84	Year(s)
49	Year(s)
86	Year(s)
43	Year(s)
70	Year(s)
65	Year(s)
72	Year(s)
65	Year(s)
64	Year(s)
41	Year(s)
32	Year(s)
78	Year(s)
67	Year(s)
88	Year(s)
62	Year(s)
60	Year(s)
40	Year(s)
25	Year(s)
62	Year(s)
27	Year(s)
81	Year(s)
76	Year(s)
63	Year(s)
78	Year(s)
49	Year(s)
82	Year(s)
59	Year(s)
73	Year(s)
60	Year(s)
47	Year(s)
78	Year(s)
61	Year(s)
86	Year(s)
54	Year(s)
79	Year(s)
36	Year(s)
74	Year(s)
53	Year(s)
60	Year(s)
70	Year(s)
46	Year(s)
54	Year(s)
48	Year(s)
73	Year(s)
86	Year(s)
75	Year(s)
53	Year(s)
52	Year(s)
70	Year(s)
46	Year(s)
50	Year(s)
43	Year(s)
51	Year(s)
59	Year(s)
60	Year(s)
63	Year(s)
61	Year(s)
75	Year(s)
87	Year(s)
77	Year(s)
59	Year(s)
83	Year(s)
71	Year(s)
56	Year(s)
70	Year(s)
58	Year(s)
41	Year(s)
87	Year(s)
46	Year(s)
60	Year(s)
53	Year(s)
38	Year(s)
67	Year(s)
56	Year(s)
62	Year(s)
60	Year(s)
54	Year(s)
53	Year(s)
84	Year(s)
78	Year(s)
55	Year(s)
63	Year(s)
40	Year(s)
92	Year(s)
30	Year(s)
82	Year(s)
86	Year(s)
35	Year(s)
66	Year(s)
37	Year(s)
96	Year(s)
56	Year(s)
86	Year(s)
50	Year(s)
73	Year(s)
21	Year(s)
75	Year(s)
47	Year(s)
77	Year(s)
33	Year(s)
47	Year(s)
60	Year(s)
81	Year(s)
77	Year(s)
45	Year(s)
60	Year(s)
38	Year(s)
43	Year(s)
81	Year(s)
77	Year(s)
81	Year(s)
63	Year(s)
57	Year(s)
76	Year(s)
54	Year(s)
80	Year(s)
65	Year(s)
78	Year(s)
48	Year(s)
44	Year(s)
21	Year(s)
53	Year(s)
66	Year(s)
56	Year(s)
62	Year(s)
32	Year(s)
54	Year(s)
87	Year(s)
54	Year(s)
54	Year(s)
47	Year(s)
42	Year(s)
82	Year(s)
51	Year(s)
50	Year(s)
91	Year(s)
53	Year(s)
29	Year(s)
58	Year(s)
71	Year(s)
86	Year(s)
53	Year(s)
85	Year(s)
60	Year(s)
48	Year(s)
85	Year(s)
67	Year(s)
65	Year(s)
55	Year(s)
98	Year(s)
44	Year(s)
55	Year(s)
59	Year(s)
59	Year(s)
58	Year(s)
85	Year(s)
80	Year(s)
53	Year(s)
43	Year(s)
62	Year(s)
61	Year(s)
64	Year(s)
51	Year(s)
63	Year(s)
78	Year(s)
61	Year(s)
65	Year(s)
76	Year(s)
87	Year(s)
63	Year(s)
83	Year(s)
83	Year(s)
59	Year(s)
60	Year(s)
38	Year(s)
76	Year(s)
37	Year(s)
45	Year(s)
74	Year(s)
22	Year(s)
66	Year(s)
84	Year(s)
70	Year(s)
38	Year(s)
69	Year(s)
49	Year(s)
32	Year(s)
72	Year(s)
72	Year(s)
47	Year(s)
68	Year(s)
50	Year(s)
72	Year(s)
39	Year(s)
41	Year(s)
62	Year(s)
84	Year(s)
48	Year(s)
65	Year(s)
49	Year(s)
55	Year(s)
73	Year(s)
79	Year(s)
88	Year(s)
83	Year(s)
66	Year(s)
80	Year(s)
50	Year(s)
45	Year(s)
60	Year(s)
53	Year(s)
54	Year(s)
49	Year(s)
68	Year(s)
40	Year(s)
49	Year(s)
53	Year(s)
59	Year(s)
65	Year(s)
51	Year(s)
41	Year(s)
47	Year(s)
77	Year(s)
34	Year(s)
49	Year(s)
64	Year(s)
69	Year(s)
90	Year(s)
61	Year(s)
80	Year(s)
51	Year(s)
67	Year(s)
61	Year(s)
60	Year(s)
54	Year(s)
51	Year(s)
85	Year(s)
72	Year(s)
84	Year(s)
62	Year(s)
47	Year(s)
36	Year(s)
87	Year(s)
54	Year(s)
40	Year(s)
74	Year(s)
44	Year(s)
54	Year(s)
79	Year(s)
40	Year(s)
32	Year(s)
82	Year(s)
34	Year(s)
46	Year(s)
42	Year(s)
39	Year(s)
86	Year(s)
57	Year(s)
66	Year(s)
48	Year(s)
47	Year(s)
30	Year(s)
74	Year(s)
56	Year(s)
68	Year(s)
68	Year(s)
70	Year(s)
70	Year(s)
64	Year(s)
74	Year(s)
36	Year(s)
70	Year(s)
77	Year(s)
79	Year(s)
53	Year(s)
52	Year(s)
69	Year(s)
48	Year(s)
80	Year(s)
38	Year(s)
89	Year(s)
67	Year(s)
75	Year(s)
